# Supplementary material for: Triage accuracy and causes of mistriage using the Korean Triage and Acuity Scale
Source: PLoS One. 2019 Sep 6;14(9):e0216972. doi: 10.1371/journal.pone.0216972 (PMC6730846; doi:10.1371/journal.pone.0216972)
Supplement: S1 Appendix — (XLSX) [file pone.0216972.s001.xlsx]

## Sheet: N=1267 data
Group	Sex	Age	Patients number per hour	Arrival mode	Injury	Chief_complain	Mental	Pain	NRS_pain	SBP	DBP	HR	RR	BT	Saturation	KTAS_RN	Diagnosis in ED	Disposition	KTAS_expert	Error_group	Length of stay_min	KTAS duration_min	mistriage
2	2	71	3	3	2	right ocular pain	1	1	2	160	100	84	18	36.6	100	2	Corneal abrasion	1	4	2	86	5	1
1	1	56	12	3	2	right forearm burn	1	1	2	137	75	60	20	36.5		4	Burn of hand, firts degree dorsum	1	5	4	64	3.95	1
2	1	67.5	8	2	2	arm pain, Lt	1	1	2	130	80	102	20	36.6	98	4	Fracture of surgical neck of humerus, closed	2	5	4	862	1	1
1	2	71	8	1	1	ascites tapping	1	1	3	139	94	88	20	36.5		4	Alcoholic liver cirrhosis with ascites	1	5	6	108	9.83333	1
1	2	58	4	3	1	distension, abd	1	1	3	91	67	93	18	36.5		4	Ascites	1	5	8	109	6.6	1
2	1	54.3	6	4	1	fever	1	1	3	140	90	94	20	38.1	98	3	Fever, unspecified	2	4	1	9246	2	1
2	2	48.5	11	3	1	With chest discomfort	1	1	3	110	70	70	20	36.2	98	2	Angina pectoris, unspecified	1	3	2	400	3	1
1	2	78	14	3	1	pain, chest	1	1	3	169	86	80	20	36		2	Acute coronary syndrome	1	3	2	247	10.2333	1
1	2	32	10	3	1	LBP - Low back pain	1	1	3	140	75	91	20	36.6		4	Herniated disc disease of lumbar spine with radiculopathy	1	5	4	59	3.23333	1
2	1	38.3	6	3	1	Eczema, Eyelid	1	1	3	130	80	80	20	36.3	97	4	Ocular pain	1	5	4	185	4	1
1	2	43	3	3	1	acute epigastric pain	1	1	3	148	104	72	16	36.5		3	Acute gastritis	1	4	4	176	7.53333	1
1	2	45	3	3	1	pain, leg	1	1	3	141	81	86	18	36.6		4	Gout site unspecified	1	5	4	45	7.15	1
2	1	52.9	10	3	1	epigastric pain	1	1	3	120	80	106	20	36.2	98	3	Infectious or septic colitis	1	4	4	8067	5	1
1	2	55	9	3	1	abd pain	1	1	3	121	78	80	20	36.4		2	Acute peritonitis	2	4	4	217	8	1
1	2	58	4	3	1	headache	1	1	3	135	82	106	20	37.6		3	Infective endocarditis	2	4	4	1318	9.88333	1
2	1	65.1	12	4	1	headache	1	1	3	140	100	80	20	36.0	98	3	Subarachnoid haemorrhage, unspecified	2	4	4	153	3	1
1	2	69	11	2	1	설사	1	1	4	121	76	85	20	37.4		3	Acute gastroenteritis	1	4	1	363	10.5333	1
2	2	53.3	12	2	2	Open Wound	1	1	4	130	80	100	20	36.4	97	2	Open wound of other parts of head, face	2	3	2	613	4	1
2	1	19.5	10	3	1	RUQ pain	1	1	4	100	60	90	20	36.4	98	2	Hepatitis NOS	1	3	4	745	4	1
1	2	38	3	2	1	Gingival swelling	1	1	4	133	93	109	16	36.5		3	Odontogenic infection	1	4	4	349	12.45	1
2	1	79	3	4	2	chin pain	1	1	4	110	70	80	20	36.2	98	3	Closed fracture of humerus, NOS	2	4	4	8199	3	1
1	2	20	12	3	2	Finger Injury	1	1	5	140	62	68	20	36.5		3	Dislocation of finger	1	4	2	105	10.2333	1
1	1	24	4	3	1	skin rash	1	1	5	110	66	125	20	37		2	Anaphylaxis	1	3	2	118	9.48333	1
2	2	59.2	8	4	1	Rt. side motor weakness	1	1	5	140	80	88	20	36.5	97	2	Intracranial haemorrhage (nontraumatic), unspecified	2	3	2	143	4	1
1	2	77	6	2	1	Lt. hip joint pain	1	1	5	124	72	94	16	37.1		3	Fracture of femur, intertrochanter closed	5	4	2	599	5.5	1
1	2	37	6	2	2	face laceration	2	1	5	118	79	76	20	36.8		3	Acute intoxication of alcohol	1	4	4	553	8.78333	1
2	1	61.5	2	3	1	throat pain	1	1	6	140	90	98	22	36.8	98	2	Acute epiglottitis without obstruction	2	3	4	1242	4	1
2	2	74.3	12	4	2	chest wall pain right	1	1	8	80	50	98	22	36.1	98	1	Multiple fracture of involving three ribs,Closed	2	2	1	207	4	1
1	2	44	5	3	1	pain, arm	1	1	9	140	90	101	18	36		3	Complex regional pain syndrome, type I multiple site	1	4	4	65	8.16667	1
1	2	49	3	2	1	Seizure Like Activity	1	0	#NULL!	180	82	101	18	37.4		2	Seizure	1	3	5	304	5.3	1
1	2	32	10	3	1	post seizure	1	0	#NULL!	124	81	101	18	36.7		2	Fracture of mandible open	2	3	1	321	7.41667	1
1	1	65	12	6	1	vomiting	1	0	#NULL!	125	82	74	20	36.1		3	Vomiting	1	4	1	183	12.4833	1
1	1	74	8	3	1	palpitation	1	1	#NULL!	91	74	145	18	36.8		2	Paroxysmal supraventricular tachycardia	1	3	1	95	8.1	1
1	2	16	7	2	1	syncope	1	0	#NULL!	162	75	75	20	36		2	Syncope	1	3	2	113	3.81667	1
1	1	19	11	2	1	구토	1	0	#NULL!	116	77	64	16	36.9		2	Acute gastritis	1	4	2	108	14.6	1
2	1	27	3	3	1	hematochezia	1	0	#NULL!	120	80	84	20	36.8	97	2	Gastrointestinal haemorrhage, unspecified	1	3	2	487	2	1
1	1	30	4	2	2	injury, finger	1	0	#NULL!	152	76	91	16	36.3		3	Laceration of finger with nail damage	2	4	2	473	6.86667	1
1	1	37	6	3	1	syncope	1	0	#NULL!	164	79	66	20	36.5		2	Syncope	1	4	2	135	17.0667	1
1	2	47	10	2	2	열상	1	0	#NULL!	141	95	76	18	36.6		3	Laceration of oral cavity	1	4	2	576	13.4333	1
1	1	48	8	3	1	hyperventilation	1	0	#NULL!	196	104	98	20	37.2		3	Panic attack	1	4	2	82	6.56667	1
1	1	87	9	2	1	involuntary movt.	1	0	#NULL!	140	62	79	20	36.2		3	Abnormal involuntary movement	1	4	2	172	6	1
1	1	21	9	3	1	Urticarial rash	1	0	#NULL!	144	97	117	20	36.2		4	Acute urticaria	1	5	4	46	4.81667	1
2	2	33.8	4	3	1	Foreign body sensation in neck	1	0	#NULL!	120	70	106	20	36.6	98	4	Chronic sore throat	1	5	4	144	1	1
1	2	36	6	3	1	throat pain	1	0	#NULL!	148	90	90	20	36.9		4	Acute pharyngitis	1	5	4	297	4.15	1
1	2	52	9	2	2	swelling, facial	1	0	#NULL!	150	109	111	18	36.5		4	Fracture of nasal bone closed	1	5	4	436	3.93333	1
1	2	56	7	2	1	post seizure	1	0	#NULL!	140	65	111	16	36.9		2	Alcohol withdrawal seizure	2	3	5	1273	10.4	1
1	2	70	1	2	1	dyspnea	1	0	#NULL!	116	76	90	20	36.7		2	Lobar pneumonia	2	3	5	753	5.31667	1
2	1	81.3	7	4	1	mental change	2	0	#NULL!	110	70	68	20	36.4	98	1	Cerebral infarction due to unspecified occlusion or stenosis of middle cerebral artery	2	2	5	30	3	1
2	2	65.4	5	3	1	fever	1	0	#NULL!	130	80	110	20	36.7	98	2	Liver transplant status	2	3	6	8667	5	1
2	2	88.8	8	4	1	melena	1	0	#NULL!	100	60	74	20	36.2	95	2	Acute with haemorrhage, duodenal ulcer	7	3	7	8397	4	1
2	1	36.6	5	4	1	Abdominal pain (finding)	1	1	3	120	80	101	20	36.8	98	3	Maternal care for cervical incompetence, 22 weeks or more pregnant ~ less than 34 weeks pregnant	2	4	4	76	2	1
2	1	38.7	17	3	1	both leg pain	1	1	3	130	80	93	20	36.3	99	4	Rhabdomyolysis, lower leg	1	5	4	589	2	1
2	1	81.2	5	4	2	Left leg pain	1	1	4	200	160	80	20	36.0	98	3	Closed, fracture of shaft of femur	5	4	4	185	3	1
2	2	29.2	3	3	1	knee pain	1	1	6	110	70	88	20	36.4	98	3	Pain in limb, knee joint	1	4	4	34	2	1
2	2	63.8	7	4	2	H-Headache	1	0	#NULL!	150	90	85	20	36	95	1	Traumatic subdural hemorrhage without open intracranial wound	2	2	1	232	3	1
1	1	30	12	1	2	needle stick injury	1	1	1	113	71	76	20	36.5		5	Needlestick injury	1	3	2	24	4.06667	2
2	2	72.4	6	3	1	Left chest pain	1	1	2	110	70	92	20	36.7	96	3	Unstable angina	1	2	2	10141	4	2
1	1	68	7	3	1	palpitation	1	1	2	119	60	93	16	36.8		4	Palpitation	1	3	8	133	5.85	2
1	2	59	3	3	1	fever	1	1	3	156	97	126	22	38		3	Liver abscess	2	2	1	513	4.11667	2
1	1	83	6	2	1	abd pain	3	1	3	165	80	93	20	37		4	Functional gastrointestinal disorder	1	2	5	334	5.5	2
1	1	59	7	3	1	fever	1	1	3	132	65	85	20	38.3		4	Fever	1	3	1	164	7.15	2
2	1	69.6	8	2	1	dyspnea	2	1	3	측불	측불	96	22	36.3	78	2	Dyspnoea	6	1	1	593	2	2
1	2	23	8	3	1	vomiting	1	1	3	199	93	80	20	37.1		4	Acute gastroenteritis	1	3	2	178	9.05	2
1	2	25	10	3	2	lip laceration	1	1	3	138	71	76	20	36		5	Laceration of oral cavity	1	4	2	33	10.1833	2
2	1	45.3	10	3	1	ant. chest pain	1	1	3	110	80	101	20	36.3	100	3	Ischaemic chest pain	1	2	2	223	4	2
1	1	70	10	3	1	목이 아픔	1	1	3	176	103	73	16	36.8		5	Hyperventilation	1	4	4	161	4.96667	2
2	1	25.9	5	4	1	right lower quadrant abdominal pain	1	1	3	120	80	84	20	36.6	98	4	Benign neoplasm of ovary, right	1	3	7	7864	4	2
2	1	83.3	6	4	1	right hemiparesis	1	1	3	160	100	83	20	36.3	99	3	Cerebral infarction due to thrombosis of middle cerebral artery	2	2	8	516	5	2
1	2	72	4	3	1	leg pain, Lt.	1	1	4	165	101	117	16	36.8		5	Herniated disc disease of lumbar spine	1	4	2	117	6.65	2
1	2	77	4	3	1	left wrist swelling	1	1	4	144	86	81	16	36.8		5	Rheumatoid arthritis of wrist	1	4	4	96	9.08333	2
2	1	22	6	3	1	watery diarrhea	1	1	4	110	70	84	20	36.5	99	4	Acute watery diarrhoea	1	3	2	9191	2	2
1	1	25	10	3	1	abd pain	1	1	4	170	89	87	20	37.1		4	Colitis	1	3	2	151	11.1667	2
1	1	44	6	3	1	chest pain rt	1	1	4	116	72	70	20	36		4	Atypical chest pain	1	3	2	403	5.01667	2
1	1	53	9	3	1	epigastric pain	1	1	4	156	85	75	20	36.3		4	Epigastric pain	1	3	2	132	4.13333	2
2	1	69.7	3	2	1	epigastric pain	1	1	4	100	60	90	20	36.0	98	4	Infectious or septic colitis	1	3	2	714	4	2
2	1	81.8	5	3	1	V - vomiting	1	1	4	110	60	72	20	36.0	97	5	Nause with vomiting	2	3	3	1312	4	2
2	1	20	1	2	1	HA - Headache	1	1	4	100	70	84	20	37.6	98	4	Headache	2	3	4	1220	2	2
2	1	21.8	12	3	2	both eye pain	1	1	4	110	70	74	20	36.4	98	5	Keratoconjunctivitis due to Acanthamoeba (H19.2*)	1	3	4	697775	3	2
2	2	28.9	5	3	1	leg pain left	1	1	4	110	70	110	20	36.4	98	5	Complex regional pain syndrome type II of lower limb	1	4	4	264	1	2
1	2	33	15	3	1	tooth pain	1	1	4	162	107	62	20	36.2		5	Toothache	1	4	4	60	2.85	2
1	1	39	10	3	1	acute epigastric pain	1	1	4	118	71	90	18	36.5		4	Functional gastrointestinal disturbance	1	3	4	118	6.76667	2
2	2	56.3	13	4	1	upper abdominal pain	1	1	4	140	90	76	20	36.4	98	4	Acute pancreatitis, unspecified	2	3	4	9703	4	2
1	1	58	12	2	1	Edema, Cheek	1	1	4	169	111	93	20	37.5		5	Parotitis	1	4	4	174	15.1333	2
2	2	61.3	4	3	1	headache	1	1	4	120	70	76	20	36.5	99	4	Headache	1	3	4	414	2	2
2	1	64.6	5	3	1	epigastric pain	1	1	4	100	60	92	20	36.4	96	4	Epigastric pain	1	3	4	344	2	2
2	1	73.8	4	3	1	epigastric pain	1	1	4	140	100	60	18	36.2	97	4	Unspecified abdominal pain	1	3	4	231	2	2
2	1	74.5	11	3	1	fever	1	1	4	150	80	64	20	36.5	97	4	Unspecified abdominal pain	1	3	4	211	4	2
1	2	27	1	3	2	pain, low back	1	1	4	136	77	73	18	36.7		4	Sprain of cervical spine	1	3	9	26	5.63333	2
2	2	43.9	3	2	2	Low Back Pain, Undetermined	1	1	4	110	70	78	20	36.9	99	4	Low back pain, site unspecified	1	3	9	39	2	2
1	1	29	5	3	1	pain, low back	1	1	5	120	87	81	18	36.8		4	Acute pyelonephritis	1	3	2	21	12.05	2
2	1	58.8	10	3	1	hematuria	1	1	5	130	80	90	20	36.6	98	5	Gross hematuria	1	3	2	333	1	2
1	2	77	4	2	1	pain, back	1	1	5	138	80	87	18	36.8		4	Non-ST elevation myocardial infarction	3	3	2	599	4.86667	2
2	2	58.7	12	4	2	both wrist pain	1	1	5	100	60	64	18	36.6	100	4	Chronic alcoholism	4	2	3	9420	3	2
2	2	17.5	4	3	1	testis pain	1	1	5	130	80	70	20	36.6	99	5	Torsion of testis	1	3	4	857	5	2
2	1	21.8	1	3	1	right upper abdominal pain	1	1	5	100	60	80	20	36.2	98	4	Female pelvic inflammatory disease, unspecified	1	3	4	698	3	2
2	2	41.8	7	3	1	Generalized abdominal pain	1	1	5	120	70	108	22	36.4	99	4	Unspecified abdominal pain	1	3	4	7900	3	2
1	2	53	5	3	1	pain, low back	1	1	5	141	97	64	18	36.8		4	Low back pain lumbar region	1	3	4	86	14.0667	2
2	1	61.8	1	2	1	abd pain	1	1	5	130	90	92	22	38.2	98	4	Urinary tract infection, site not specified	1	3	4	7980	3	2
1	1	66	6	3	1	pain, abdominal	1	1	5	141	74	76	18	36.5		4	Urinary tract infection	1	3	4	400	7.01667	2
1	1	76	14	3	1	Pain, Hip	1	1	5	194	104	105	20	37.9		5	Pelvic pain	2	4	4	401	12.1667	2
2	2	77.9	7	3	1	acute epigastric pain	1	1	5	120	80	60	20	36.3	99	4	Upper abdominal pain, unspecified	7	3	4	9527	2	2
2	1	80.8	5	4	1	Abd. pain	1	1	5	140	90	88	20	37.1	97	4	Calculus of bile duct with cholangitis, With obstruction	2	3	4	9798	2	2
1	1	78	10	1	2	Elbow Injury	1	1	5	150	86	102	16	37.2		4	Fracture of humerus, supracondyle closed	2	3	7	215	9.83333	2
1	2	32	9	1	1	fever	1	1	5	122	73	109	20	39.8		3	Acute pyelonephritis	2	2	9	526	3.53333	2
2	1	52.2	8	1	1	Rt. flank pain	1	1	6	110	60	75	20	36.5	98	4	Acute pyelonephritis	1	3	2	376	4	2
2	2	21.7	3	2	2	H-Headache	1	1	6	110	70	80	20	36	97	4	Closed multiple fracture of thoracic spine	5	3	4	760	4	2
2	1	32.8	8	1	1	headache	1	1	6	100	60	92	20	36.4	98	4	Tension-type headache	1	3	4	306	2	2
2	1	43.7	10	3	1	LLQ pain	1	1	6	110	60	85	20	36.8	98	4	Female pelvic inflammatory disease, unspecified	1	3	4	497	4	2
2	1	55.9	10	1	1	rt flank pain	1	1	6	120	80	74	20	36.2	99	4	Ureteric stone	1	3	4	382	2	2
2	1	58	5	3	2	occipital area headache	1	1	6	150	100	88	20	36.3	98	4	Superficial injury of other parts of head, contusion	1	3	4	45	3	2
2	2	68.1	10	3	1	Lt flank pain	1	1	6	160	80	66	20	36.2	99	4	Unspecified abdominal pain	1	3	4	262	3	2
2	1	78.9	9	4	1	RLQ pain	1	1	6	130	80	80	22	36.8	96	4	Unspecified abdominal pain	1	3	4	9020	2	2
2	1	85.2	8	3	1	Lt flank pain	1	1	6	110	60	86	20	36.0	98	4	Urinary tract infection, site not specified	1	3	4	8861	5	2
1	2	73	7	3	1	both leg pain	1	1	7	214	93	81	16	37.1		4	Cellulitis	1	3	2	445	6.58333	2
1	1	73	4	6	1	ocular pain, Lt.	1	1	7	135	101	103	18	36.2		4	Pupillary block glaucoma	1	3	4	0.431262	7	2
2	2	18.7	7	4	2	Open Wound	1	1	7	80	50	110	22	36.0	98	3	Multiple contusion NOS	2	2	7	8124	2	2
1	1	24	8	3	1	leg pain left	1	1	8	178	105	119	20	37.2		4	Complex regional pain syndrome, type I lower leg	1	3	4	257	5.33333	2
1	2	32	5	3	1	headache	1	1	8	108	80	76	18	36.2		3	Headache	4	2	4	60	3.58333	2
1	1	81	3	1	2	Arm Injury	1	1	8	135	66	58	16	36.1		4	Fracture of radius head closed	1	3	4	208	8.15	2
1	2	54	7	3	1	HA	1	1	10	152	96	50	16	36.7		3	Headache	1	2	4	77	8.6	2
1	2	84	10	2	1	vomiting	2	0	#NULL!	138	70	54	20	36.1		4	Acute gastroenteritis	1	3	2	226	8.13333	2
1	2	48	5	2	1	dyspnea	1	0	#NULL!	측불	측불	측불	측불	측불		2	Dyspnea	1	1	1	272	4.1	2
1	1	50	9	3	1	Blood Pressure, Low	3	0	#NULL!	50	33	37	28	측불		2	Colitis	3	1	1	496	6.4	2
1	1	50	9	3	1	Blood Pressure, Low	3	0	#NULL!	50	33	37	28	측불		2	Hypotension	3	1	1	496	6.4	2
1	1	84	12	2	1	syncope	1	0	#NULL!	145	73	77	18	37.4		4	Compression fracture of lumbar spine L1, closed	1	3	5	0.307211	9	2
1	2	79	6	1	1	general weakness	1	0	#NULL!	214	95	66	20	37.2		3	Dizziness	1	2	6	0.23566	10	2
1	1	28	9	3	1	dyspnea	1	0	#NULL!	142	84	68	20	36.6		4	Chronic urticaria	1	3	1	228	11.3833	2
1	2	60	6	2	1	general weakness	1	0	#NULL!	210	114	97	18	37.4		4	Alcohol addiction	1	3	1	297	5.58333	2
2	1	62.1	5	4	1	fever	1	0	#NULL!	100	60	80	20	38.3	99	4	Fever, unspecified	2	3	1	9312	2	2
1	2	67	9	3	1	fever & chill	1	0	#NULL!	143	70	130	20	38.1		4	Fever	1	2	1	267	3.6	2
2	1	74.7	7	4	1	fever	1	0	#NULL!	100	60	92	20	38.0	96	3	Fever, unspecified	5	2	1	8996	3	2
2	2	79.9	6	4	1	dyspnea	1	0	#NULL!	140	90	32	20	36.7	97	3	Bradycardia, unspecified	2	2	1	9791	2	2
2	2	82.4	6	4	1	dyspnea	1	0	#NULL!	150	100	116	26	37.0	68	2	Bacterial pneumonia, unspecified	2	1	1	9270	2	2
1	1	90	9	2	1	acute dyspnea	1	1	#NULL!	65	45	100	30	36		2	Colon cancer, sigmoid	5	1	1	126	9.58333	2
2	1	91.9	9	3	1	dyspnea	1	0	#NULL!	150	90	110	26	36.5	88	3	Other specified chronic obstructive pulmonary disease, unspecified	2	2	1	699091	4	2
1	1	34	5	2	1	general weakness	1	0	#NULL!	129	94	120	18	36.5		5	Necrotizing pancreatitis	2	3	2	749	5.3	2
1	2	57	6	1	1	vomiting	1	0	#NULL!	123	78	82	20	36.2		4	Acute gastroenteritis	1	3	2	208	6.08333	2
1	1	60	12	3	1	weakness	1	0	#NULL!	158	79	93	20	36.1		5	Presyncope	1	4	2	143	11.0333	2
2	2	70.4	1	3	1	diffuse chest discomfort	1	0	#NULL!	100	60	60	20	36.0	98	3	Unstable angina	2	2	2	11319	4	2
1	2	71	9	3	1	dizziness	1	0	#NULL!	187	98	84	20	36.5		4	Dizziness	1	3	2	83	4.88333	2
2	2	72.6	8	3	1	dyspnea	1	0	#NULL!	140	80	86	24	36.4	89	3		1	2	2	518	2	2
2	1	74	8	1	1	dizziness	1	0	#NULL!	140	100	58	20	36.1	99	4	Acute renal failure, unspecified	2	3	2	475	4	2
2	2	76.9	4	3	1	D - Diarrhea	1	0	#NULL!	160	100	108	20	36.5	97	5	Illness NOS	1	4	2	366	5	2
1	2	78	10	2	1	general weakness	1	0	#NULL!	194	90	93	20	36.9		5	Diabetic neuropathy polyneuropathy	1	4	2	129	6.08333	2
2	1	78.7	10	3	1	dizziness	1	0	#NULL!	120	80	80	20	36.4	99	4	Dizziness and giddiness	1	3	2	405	3	2
1	1	88	10	3	1	low Hb	1	0	#NULL!	96	59	100	20	36		4	Stomach cancer advanced	1	3	2	483	16.3833	2
1	1	36	12	5	2	Suicidal Attempt	1	0	#NULL!	143	78	98	20	36.9		3	Suicide tendency	1	2	3	1330	8.01667	2
2	1	44.9	3	3	1	chest palpitation	1	0	#NULL!	120	80	80	20	36	98	4	Panic attack	1	3	3	386	3	2
2	2	56.8	7	3	1	general weakness	1	0	#NULL!	120	80	74	20	36.3	97	5	Unspecified abdominal pain	1	3	3	278	3	2
2	2	77.3	6	4	1	AVF site bleeding	2	0	#NULL!	110	70	80	20	36.0	95	4	Chronic kidney disease, unspecified	7	2	3	8592	4	2
1	2	77	4	3	1	mental change	3	0	#NULL!	측불	측불	측불	측불	측불		2	End stage kidney disease on dialysis	2	1	4	323	13.9	2
2	2	48.6	7	4	1	dyspnea	2	0	#NULL!	110	70	65	20	36.3	97	3	Hydrocephalus, unspecified	2	2	5	9697	2	2
2	2	62.9	9	4	1	mental change	3	0	#NULL!	110	70	140	24	36.2	92	3	Encephalopathy, unspecified	5	2	5	8188	4	2
2	2	64.5	7	2	2	mental change	3	0	#NULL!	70	측불	100	20	36.0	94	2	Traumatic subdural hemorrhage without open intracranial wound	5	1	5	150	2	2
2	2	74.2	8	3	1	acute delirium	1	0	#NULL!	100	60	75	20	36.5	98	4	Encephalopathy, unspecified	2	3	5	9954	4	2
1	1	78	6	2	1	Motor weakness	4	0	#NULL!	측불	측불	측불	측불	측불		2	Dysarthria	2	1	5	234	9.35	2
1	1	35	9	3	1	fever	1	0	#NULL!	123	73	98	20	38.2		4	Fever	1	2	6	242	4.31667	2
1	1	61	8	1	1	fever	1	0	#NULL!	102	81	109	20	39.4		3	Community-acquired pneumonia	1	2	6	182	5.88333	2
1	1	72	10	1	1	Catheter removal	1	0	#NULL!	161	69	86	18	36.5		5	Percutaneous catheter problem	1	4	6	270	13.15	2
2	2	75.3	5	4	1	dyspnea	1	0	#NULL!	100	60	64	20	36.2	95	4	Heart failure, unspecified	2	3	6	1019	2	2
2	2	56.8	7	4	1	Generalized abdominal pain	1	0	#NULL!	90	60	128	22	36	99	3	Acidosis NOS	2	2	7	187	2	2
1	1	77	5	4	1	melena	3	0	#NULL!	측불	측불	측불	24	37.4		2	Hematochezia	3	1	7	351	4.41667	2
2	1	77.5	6	3	1	hematemesis	1	0	#NULL!	80	40	100	20	36.4	98	3	Gastrointestinal haemorrhage, unspecified	2	2	7	10918	4	2
2	1	78.1	8	4	1	oliguria	1	0	#NULL!	80	40	80	20	36.4	98	3	Chronic kidney disease, unspecified	2	2	7	477	2	2
2	1	80	7	4	1	dyspnea	3	0	#NULL!	100	60	100	측불	36.6	측불	2	Dyspnoea	5	1	7	20098	3	2
2	2	19.2	7	4	1	both leg motor weakness	1	0	#NULL!	130	100	88	20	36.7	98	4	Hypokalaemic periodic paralysis(familial)	2	3	8	804	5	2
1	2	49	3	2	2	Drug Intoxication	3	0	#NULL!	105	71	97	18	37		3	Drug intoxication	4	2	8	347	6.63333	2
2	1	56.2	9	2	1	Amnesia	1	0	#NULL!	100	60	90	20	36.4	98	4	Transient global amnesia	1	2	8	8703	3	2
1	2	63	8	3	1	limb paresthesia	1	0	#NULL!	164	92	79	16	36.7		4	Acute pain	1	3	8	33	7.15	2
2	1	79.2	11	4	1	right hemiparesis	1	0	#NULL!	160	100	64	20	36.5	94	3	Intracerebral haemorrhage in basal ganglia	2	2	8	244	3	2
1	1	27	5	1	1	fever	1	0	#NULL!	124	83	109	20	38.8		3	Acute pharyngotonsillitis	1	2	9	213	6	2
1	1	27	14	3	1	fever	1	0	#NULL!	140	94	105	20	39.5		3	Acute pyelonephritis	2	2	9	94	9.66667	2
2	2	64.8	13	3	1	AVF malfunction	1	0	#NULL!	130	100	86	20	36.5	97	5	Chronic kidney disease, unspecified	2	4	9	701	4	2
2	2	27	7	3	1	post neck pain	1	1	6	130	80	82	20	37.2	98	4	Cellulitis, unspecified	2	3	4	9689	4	2
2	2	53.2	9	3	1	generalized urticaria	1	0	#NULL!	120	80	92	20	36.1	94	5	Allergic urticaria	1	3	2	606	2	2
2	1	29.6	6	3	1	headache	1	1	4	120	70	95	20	36.5	100	4	Headache	1	3	4	291	3	2
2	1	59	6	3	1	left facial numbness	1	1	5	120	80	80	20	36.4	100	5	Cellulitis of external ear	5	4	2	10301	4	2
2	1	29.7	12	3	1	upper abdominal pain	1	1	5	120	80	74	20	36.3	98	4	Observation for suspected malignant neoplasm	2	3	9	490	2	2
2	2	32.1	2	3	1	Rt. flank pain	1	1	7	110	60	70	22	36.0	98	4	Ureteric stone	1	3	4	267	2	2
2	2	52.4	12	3	1	arm pain, Rt	1	1	8	140	100	78	20	36.5	99	5	Complex regional pain syndrome type II	1	4	4	406	4	2
2	2	42.7	17	3	1	erection, penile	1	0	#NULL!	측불	측불	측불	측불	측불	측불	5	Priapism	1	2	2	594	5	2
2	2	57.5	3	2	1	melena	2	0	#NULL!	90	50	74	20	36.2	99	3	Gastrointestinal haemorrhage, unspecified	2	2	5	780	4	2
2	2	65	10	2	1	dysarthria	2	0	#NULL!	160	90	84	20	37.2	99	4	Cerebral infarction due to unspecified occlusion or stenosis of middle cerebral artery	2	3	5	572	4	2
2	1	29.8	6	4	1	PPROM	1	0	#NULL!	120	80	98	20	36.5	98	4	Preterm labour without delivery, 22 weeks or more and less than 34weeks pregnant	2	3	6	74	1	2
2	2	57.7	8	3	1	dyspnea	1	0	#NULL!	130	80	36	20	36.2	97	3	Atrioventricular block, complete	2	2	6	10052	3	2
2	2	75.1	12	3	1	Facial Palsy	1	0	#NULL!	100	60	70	20	36.5	98	4	Facial palsy	1	3	8	510	5	2
1	2	55	11	1	1	Urticarial rash	1	1	1	196	102	72	20	37		5	Allergic urticaria	1	5	0	122	9.65	0
1	2	56	6	3	2	FB in eye	1	1	2	190	110	58	18	36.3		5	Foreign body in eye	1	5	0	49	6.65	0
1	1	79	6	2	1	abdomen discomfort	1	1	2	151	77	118	18	36.9		4	Functional gastrointestinal disorder	1	4	0	122	8.91667	0
1	1	79	15	3	2	턱이 빠진것 같다	1	1	2	137	76	77	20	36.3		5	Dislocation of jaw	1	5	0	12	2.78333	0
1	1	78	6	2	1	흉통	1	1	2	측불	측불	측불	16	35.9		2	Chest pain	1	2	0	222	6.48333	0
2	2	15.6	6	3	2	Open Wound	1	1	2	110	70	78	20	36.2	99	4	Open wound of other parts of head, face	1	4	0	118	3	0
1	1	18	5	3	1	hand tingling sense	1	1	2	194	101	79	18	36.8		5	Injury of finger	1	5	0	112	5.1	0
2	2	19.8	2	1	1	Dislocation of Jaw	1	1	2	130	90	82	20	36.4	98	4	Dislocation of jaw	1	4	0	4	2	0
2	1	21.2	12	3	2	Foreign body sensation in throat	1	1	2	120	80	66	20	36.3	99	4	Chronic sore throat	1	4	0	138	2	0
2	2	22.2	1	3	1	Rt. Chest pain	1	1	2	110	80	84	20	36.6	98	2	Other chest pain	1	2	0	8420	3	0
1	2	23	8	3	1	chest wall pain left	1	1	2	143	78	79	20	37.2		5	Pneumothorax	2	5	0	190	14.5167	0
1	1	29	3	3	2	head trauma	1	1	2	151	95	80	18	36.6		4	Head trauma	1	4	0	46	3.21667	0
1	2	34	6	3	1	HA	1	1	2	142	87	75	16	36.5		4	Superficial injury of head contusion	1	4	0	28	8.78333	0
2	1	45.5	3	2	1	F/C-fever/chills	1	1	2	120	80	104	20	38.2	98	4	Cellulitis of leg	2	4	0	1101	2	0
2	2	45.6	17	3	2	blurred vision	1	1	2	110	70	80	20	36.8	98	4	Hyphaema	1	4	0	258	4	0
1	2	46	6	3	2	scalp lac.	1	1	2	142	94	103	16	35.7		4	Laceration of scalp	1	4	0	80	4.41667	0
2	2	48.5	6	3	1	Rt side numbness	1	1	2	140	80	68	20	36.5	98	3	Cerebrovascular accident NOS	1	3	0	7779	4	0
2	2	51.8	4	4	1	epigastric pain	1	1	2	130	90	78	22	36	99	4	Obstructive ileus NOS	1	4	0	516	4	0
1	1	52	6	3	1	vaginal bleeding	1	1	2	134	81	78	20	36.8		2	Carcinoma in situ of cervix	1	2	0	119	8.38333	0
1	1	54	8	3	1	vomiting	1	1	2	124	73	79	18	36.5		4	Acute gastroenteritis	1	4	0	182	4.06667	0
2	2	54.3	17	3	2	Flank pain, Rt.	1	1	2	130	90	80	20	36.4	99	3	Contusion of front wall of thorax	2	3	0	305	4	0
2	1	54.3	7	1	1	low abdominal pain	1	1	2	100	60	74	18	36.4	99	4	Liver transplant status	1	4	0	9036	3	0
2	1	55.3	4	2	1	ant. chest pain	1	1	2	150	100	78	22	36.4	96	2	Unstable angina	1	2	0	497	3	0
1	2	57	10	3	1	Ankle Injury	1	1	2	119	74	68	16	36.7		5	Sprain of ankle	1	5	0	115	13.9167	0
2	2	60.6	10	3	1	pain, periumbilical	1	1	2	130	80	98	22	37.2	99	4	Acute cholecystitis	1	4	0	679	3	0
2	1	61.3	2	3	1	abdominal pain, Rt	1	1	2	130	80	74	20	37.6	98	4	Renal and perinephric abscess	2	4	0	555	4	0
1	2	62	8	3	2	Arm Injury	1	1	2	129	68	74	16	36.6		5	Fracture of clavicle closed	1	5	0	89	9.26667	0
2	1	68.9	17	3	1	Abd. pain	1	1	2	120	70	60	20	36.4	98	4	Unspecified abdominal pain	2	4	0	698	5	0
1	1	69	9	1	1	Discomfort, Chest	1	1	2	106	70	73	20	36.6		2	Acute coronary syndrome	2	2	0	233	10.2333	0
2	2	79.2	5	2	2	mental change	4	1	2	160	90	88	측불	36.4	99	1	Traumatic subdural hemorrhage without open intracranial wound	2	1	0	101	5	0
1	2	64	6	3	1	pain, flank	1	1	3	150	87	79	18	36.5		4	Ureter stone	1	4	0	172	3.43333	0
1	2	33	5	3	1	Urticarial rash	1	1	3	149	92	101	20	36		5	Urticaria	1	5	0	57	2.98333	0
1	1	75	6	2	1	pain, chest	1	1	3	141	77	45	18	36		2	Chest pain	5	2	0	50	4.15	0
1	1	74	2	3	1	abd pain	1	1	3	189	100	79	18	36.3		4	Symptomatic gallbladder stone without obstruction	2	4	0	561	4.81667	0
1	1	57	5	3	1	pain, low back	1	1	3	197	109	74	18	36.8		4	Low back pain sacral and sacrococcygeal region	1	4	0	106	7.81667	0
1	1	58	5	3	1	pain, chest	1	1	3	150	93	73	18	36.8		2	Chest pain	1	2	0	239	5.26667	0
1	2	82	12	2	2	LBP - Low back pain	1	1	3	155	84	71	20	37		4	Injury of lower back	1	4	0	162	9.06667	0
1	1	64	13	3	1	fever	1	1	3	180	103	100	20	37.5		4	Fever	1	4	0	361	4.18333	0
1	1	72	5	3	1	for A/tapping	1	1	3	131	54	69	16	37.4		4	Liver cirrhosis Child-Pugh A	1	4	0	133	5.7	0
1	1	45	6	3	1	Discomfort, Chest	1	1	3	131	73	70	20	36.7		4	Sprain and strain of rib	1	4	0	159	9.21667	0
1	2	49	12	3	1	명치 아픔	1	1	3	133	101	121	20	36		4	Epigastric pain	1	4	0	123	10.05	0
1	1	59	7	2	1	변비가 있다	2	1	3	120	76	100	20	36		4	Constipation	1	4	0	340	3.4	0
1	2	66	3	2	1	HA	1	1	3	150	80	86	16	37.3		4	Headache	1	4	0	32	3.31667	0
1	2	75	11	3	1	headache	1	1	3	168	87	65	20	36.8		3	Headache	1	3	0	105	7.86667	0
1	1	35	9	3	1	acute epigastric pain	1	1	3	141	83	58	16	36.2		4	Acute gastritis	1	4	0	78	10.7	0
1	2	16	8	3	1	throat pain	1	1	3	161	97	90	20	39.3		4	Acute pharyngotonsillitis	2	4	0	326	13.7667	0
2	1	16.5	5	3	1	H-Headache	1	1	3	100	60	76	20	36.3	99	4	Non-insulin-dependent diabetes of the young, with nonketotic hyperglycemic-hyperosmolar coma(NKHHC)	2	4	0	9736	2	0
1	2	18	13	3	1	ocular pain	1	1	3	120	75	89	18	36.2		4	Acute conjunctivitis	1	4	0	37	11.9167	0
1	2	18	8	3	1	PTx - Pneumothorax	1	1	3	125	66	75	20	36.5		4	Pneumothorax	1	4	0	132	10.25	0
1	1	18	4	3	1	abd pain	1	1	3	136	90	98	20	37		4	Abdomen pain, generalized	1	4	0	180	3.31667	0
2	2	18	6	3	1	Abd. pain	1	1	3	110	70	80	20	36.8	98	4	Hirschsprung's disease	1	4	0	8535	3	0
2	1	18.5	3	3	1	lower abdominal pain	1	1	3	110	70	104	22	37.5	99	4	Regional colitis, unspecified	1	4	0	373	1	0
1	1	20	5	3	1	abd pain	1	1	3	120	70	105	18	36.3		4	Acute gastroenteritis	1	4	0	144	8	0
1	2	20	7	3	1	left knee swelling	1	1	3	166	77	85	18	36.8		4	Cellulitis	1	4	0	222	5.91667	0
1	2	20	15	3	1	sorethroat	1	1	3	126	75	83	20	37.2		4	Peritonsillar abscess	2	4	0	285	6.88333	0
1	2	21	8	2	2	laceration, chin	1	1	3	115	82	115	18	36.2		4	Laceration of face	1	4	0	552	6.61667	0
1	1	22	7	2	1	abd pain	1	1	3	96	71	79	20	37		4	Acute gastritis	1	4	0	156	8	0
1	1	22	5	3	1	acute epigastric pain	1	1	3	128	75	111	18	36.2		4	Acute gastroenteritis	1	4	0	67	7.75	0
1	1	22	12	3	1	Vaginal Bleeding	1	1	3	114	79	119	20	37.1		3	Vaginal bleeding	2	3	0	370	12.4333	0
1	1	22	7	3	2	Burn, arm	1	1	3	153	80	106	20	36.7		4	Burn, first degree	1	4	0	27	5.26667	0
1	1	22	10	1	1	abd pain	1	1	3	140	92	109	20	37.2		4	Colitis	2	4	0	276	11.7833	0
1	1	23	7	3	1	epigastric pain	1	1	3	115	70	95	18	36.7		4	Acute gastroenteritis	1	4	0	78	14.8833	0
1	1	23	5	3	1	dysuria	1	1	3	139	67	95	20	36		5	Acute cystitis	1	5	0	249	6.7	0
1	2	23	6	2	1	pain, chest	1	1	3	141	63	64	20	36		2	Chest pain	1	2	0	194	3.71667	0
1	1	24	7	3	1	Gingival bleeding	1	1	3	136	84	86	20	36.5		4	Gingival disease	1	4	0	24	5.3	0
1	1	24	8	3	1	anal bleeding	1	1	3	148	69	87	20	37.2		4	Colitis	1	4	0	139	9.1	0
1	2	25	2	3	1	pain, chest	1	1	3	160	94	114	20	37.1		3	Chest pain	1	3	0	126	5.25	0
1	2	25	10	3	1	swelling, neck	1	1	3	134	69	68	16	36.9		4	Acute pharyngotonsillitis	1	4	0	28	10.25	0
1	2	25	9	3	1	headache	1	1	3	152	96	74	20	36		4	Headache	1	4	0	97	5.21667	0
1	2	26	8	3	2	FB in pharynx	1	1	3	117	71	80	20	36		4	Foreign body in throat food	1	4	0	91	5.91667	0
1	2	26	5	3	1	abdomen pain	1	1	3	101	66	67	20	36		4	Constipation	1	4	0	79	13.3333	0
1	2	26	12	3	2	injury, finger	1	1	3	159	83	74	20	36.5		4	Laceration of finger without nail damage	1	4	0	67	10.0167	0
1	1	26	7	3	1	abd pain	1	1	3	121	76	74	16	36		4	Acute gastroenteritis	1	4	0	210	16.2833	0
2	2	26.3	6	3	1	chest discomfort left	1	1	3	120	80	72	20	36.6	98	2	Other chest pain	1	2	0	405	3	0
2	2	26.9	3	2	1	LLQ pain	1	1	3	130	80	92	20	36.5	97	4	Unspecified abdominal pain	1	4	0	493	2	0
1	1	27	9	3	1	vomiting	1	1	3	115	74	85	16	36.7		4	Vomiting	1	4	0	96	3.88333	0
1	2	27	8	2	2	Knee Injury	1	1	3	136	79	94	16	36.2		5	Multiple abrasion	1	5	0	99	6.46667	0
1	1	27	2	2	2	LBP - Low back pain	1	1	3	149	90	95	20	36		4	Fracture of coccyx closed	1	4	0	47	3.18333	0
1	1	27	7	3	1	headache	1	1	3	119	95	75	18	36.5		4	Headache	1	4	0	149	3.75	0
1	2	27	9	3	2	facial injury	1	1	3	117	65	82	20	36.2		4	Fracture of orbital wall closed	1	4	0	129	7.98333	0
1	2	27	13	3	1	epigastric pain	1	1	3	145	78	73	20	36.2		4	Acute gastroenteritis	1	4	0	129	9.38333	0
1	2	28	6	2	2	eyebrow laceration	2	1	3	148	92	106	20	36.7		4	Laceration of face	1	4	0	207	3.21667	0
1	1	28	11	3	1	abd pain	1	1	3	120	72	90	20	37.3		4	Acute appendicitis	2	4	0	311	3.98333	0
1	2	28	10	3	2	pain, foot	1	1	3	149	99	85	20	36.5		4	Contusion of foot	1	4	0	61	8.78333	0
2	2	28.6	8	3	2	blurred vision	1	1	3	100	60	86	20	36.3	99	4	Corneal abrasion	1	4	0	264	2	0
1	2	29	6	3	1	pain, chest	1	1	3	134	81	82	20	36.5		4	Atypical chest pain	1	4	0	117	3.93333	0
1	2	29	10	3	1	vomiting	1	1	3	138	88	97	20	36		4	Acute gastroenteritis	1	4	0	102	10.1	0
1	1	29	9	4	2	vaginal spotting	1	1	3	131	63	82	20	37		3	Injury of uterus (S376) without open wound, concussion injuries	1	3	0	171	4.08333	0
1	2	29	10	3	1	abdomen pain	1	1	3	138	91	68	20	36		4	Acute gastroenteritis	1	4	0	64	9.63333	0
2	2	29	1	3	2	Open Wound	1	1	3	100	60	80	20	36.0	98	4	Open wound of other parts of head, face	1	4	0	402	4	0
1	2	30	7	3	1	anxiety	1	1	3	156	99	80	18	36.6		4	Anxiety disorder	1	4	0	84	4.66667	0
1	2	30	10	3	1	속이 거북함	1	1	3	199	112	111	20	36.9		4	Nausea	1	4	0	61	4.55	0
1	1	31	11	3	1	myalgia	1	1	3	136	72	106	20	37.3		5	Acute tonsillitis not specified as recurrent	1	5	0	173	5.31667	0
1	1	31	9	3	1	headache	1	1	3	105	77	67	20	37.1		4	Acute gastroenteritis	1	4	0	110	9.65	0
1	2	31	9	1	1	headache	1	1	3	125	83	64	16	36.6		4	Headache	1	4	0	118	14.45	0
2	1	31.5	7	4	1	right monoparesis	1	1	3	110	70	64	20	36.9	99	3	Intracerebral haemorrhage in hemisphere, subcortical	2	3	0	600	3	0
2	1	31.7	3	3	1	throat pain	1	1	3	100	60	98	20	36.1	98	4	Chronic sore throat	1	4	0	405	4	0
2	2	32.6	15	3	1	pain, periumbilical	1	1	3	100	70	74	20	36.1	99	4	Other Crohn’s disease, unspecified	2	4	0	1004	3	0
1	1	33	11	3	1	pain, low back	1	1	3	109	77	79	16	36		4	Back pain	1	4	0	68	11.3833	0
1	2	33	6	1	1	Rt abd pain	1	1	3	121	86	80	16	36.2		4	Acute gastroenteritis	1	4	0	138	4.51667	0
1	2	33	8	3	1	RLQ abd. pain	1	1	3	114	82	94	20	36.7		4	Acute appendicitis	2	4	0	179	9.13333	0
1	2	33	6	3	2	Lt flank pain	1	1	3	178	122	85	20	36.5		4	Fracture of rib other, closed	1	4	0	191	5.25	0
2	2	33.6	8	3	1	With chest discomfort	1	1	3	120	80	68	20	36.4	99	2	Other chest pain	1	2	0	606	2	0
2	2	33.9	3	3	2	ocular pain, Rt.	1	1	3	130	80	80	20	36	97	5	Corneal abrasion	1	5	0	126	3	0
1	2	34	15	3	2	left eyelid laceration	1	1	3	178	102	72	20	36.5		4	Laceration of face	1	4	0	139	12.4	0
2	1	34.6	7	3	1	Chest pain NOS (finding)	1	1	3	100	70	83	20	37	97	2	Obstructive hypertrophic cardiomyopathy	2	2	0	420	3	0
2	1	34.7	10	3	1	ocular pain, Lt.	1	1	3	110	70	74	20	36.6	98	4	Epidemic keratoconjunctivitis	1	4	0	272	2	0
1	2	35	10	3	1	sorethroat	1	1	3	151	97	73	20	36.6		4	Acute laryngitis	1	4	0	133	9.53333	0
1	1	35	7	3	1	epigastric pain	1	1	3	136	79	74	20	36.7		4	Acute gastroenteritis	1	4	0	69	6.11667	0
1	1	35	7	3	1	Midmenstrual pain	1	1	3	131	79	60	16	36		4	Dysmenorrhea	1	4	0	23	5.1	0
2	2	35.3	7	3	1	fever	1	1	3	120	80	100	20	36.5	99	4	Ureteric stone	2	4	0	722	4	0
2	1	35.8	8	3	1	diffuse abdominal pain	1	1	3	110	70	76	20	36.5	98	4	Upper abdominal pain, unspecified	1	4	0	7963	2	0
1	1	36	10	3	2	Eye Injury	1	1	3	113	76	59	20	36.5		4	Subconjunctival hemorrhage	1	4	0	52	5.16667	0
2	1	36.2	7	3	1	headache	1	1	3	100	60	80	20	36.4	98	4	Headache	5	4	0	854	2	0
2	2	36.8	7	4	1	LOC - Loss of consciousness	1	1	3	140	80	105	20	36.8	98	3	Syncope	1	3	0	9989	5	0
1	2	38	9	3	1	Lt flank pain	1	1	3	128	87	102	20	36.5		4	Acute gastroenteritis	1	4	0	134	4.88333	0
2	2	38.8	5	3	1	ant. chest pain	1	1	3	140	100	76	18	36.1	99	2	Unstable angina	1	2	0	389	4	0
1	1	39	9	3	1	cough	1	1	3	157	109	86	22	36.8		3	Cough	1	3	0	51	12.2667	0
1	1	39	3	3	1	abd pain	1	1	3	114	77	77	16	37.4		4	Epigastric pain	1	4	0	183	4.15	0
1	2	40	8	3	1	painful skin lesion	1	1	3	161	101	76	18	36.2		4	Herpes zoster	1	4	0	62	3.65	0
2	2	40	15	3	1	ant. chest pain	1	1	3	120	80	82	20	36.1	100	3	Pericardial effusion (noninflammatory)	2	3	0	848	4	0
1	1	40	11	1	1	Rt abd pain	1	1	3	101	79	86	16	36.2		4	Herpes zoster	1	4	0	23	7.13333	0
1	2	40	10	3	1	upper abdominal pain	1	1	3	138	82	86	20	36.3		4	Acute gastritis	1	4	0	156	6.4	0
2	1	40.2	15	3	1	H-Headache	1	1	3	120	80	62	20	36.2	99	4	Headache	1	4	0	397	5	0
2	2	40.3	3	3	1	Leg pain, NOS	1	1	3	110	80	80	20	36.4	측불	5	Complex regional pain syndrome type II	1	5	0	60	2	0
2	2	40.9	8	3	1	leg pain	1	1	3	120	80	88	20	36.6	98	5	Complex regional pain syndrome type II	1	5	0	20	3	0
1	1	41	5	3	1	RLQ pain	1	1	3	144	96	97	18	37		4	Ureter stone	1	4	0	145	4.11667	0
2	2	41	11	3	1	abd pain	1	1	3	110	70	73	20	36.2	98	4	Malignant neoplasm of body of stomach, early	2	4	0	944	3	0
2	1	41.3	3	3	2	Open Wound	1	1	3	130	90	88	20	36.6	98	4	Open wound of head, part unspecified	1	4	0	125	4	0
2	1	41.5	3	3	2	Open Wound	1	1	3	120	70	70	18	36.4	98	4	Open wound of other parts of head, face	1	4	0	86	5	0
1	1	42	10	3	1	bleeding, knee	1	1	3	129	83	70	20	36.8		3	Hemangioma of knee	1	3	0	61	9.13333	0
1	2	43	9	2	1	headache	1	1	3	148	90	108	20	36.9		4	Headache	1	4	0	34	8.86667	0
1	1	43	9	3	1	Rt. flank pain	1	1	3	123	72	75	20	36.4		4	Ureter stone	1	4	0	46	5.7	0
2	1	43.1	8	3	1	Rt. flank pain	1	1	3	120	80	98	20	36.8	99	4	Acute pyelonephritis	2	4	0	10806	2	0
2	1	43.3	10	3	2	Open Wound	1	1	3	130	90	72	20	36.5	99	4	Open wound of other parts of head, face	1	4	0	263	2	0
2	1	43.8	2	2	1	LLQ pain	1	1	3	100	60	76	18	36.4	95	4	Leiomyoma of uterus, unspecified	1	4	0	9296	2	0
1	1	44	3	3	1	HA	1	1	3	136	97	91	16	37		4	Headache	1	4	0	193	8.68333	0
2	2	44	9	3	1	dyspnea	1	1	3	130	80	102	20	37.1	98	3	Acute HIV infection syndrome	1	3	0	9891	3	0
2	2	44.2	10	3	1	Pain, Ankle	1	1	3	120	80	80	20	36.0	98	5	Gout, unspecified, ankle joint	1	5	0	76	3	0
2	1	44.3	8	3	1	Abd. pain	1	1	3	120	80	72	20	36.9	98	3	Unspecified abdominal pain	1	3	0	8996	4	0
1	1	46	13	3	1	abdomen pain	1	1	3	140	75	68	20	36		4	Acute gastroenteritis	1	4	0	227	17.25	0
2	2	46.3	1	4	1	chest palpitation	1	1	3	100	60	86	20	36.8	98	2	Palpitations	1	2	0	596	1	0
1	2	47	6	3	1	pain, neck	1	1	3	182	119	70	20	36.5		4	Injury of neck	1	4	0	95	3.51667	0
2	2	47.2	9	3	2	ocular pain, Rt.	1	1	3	110	70	80	20	36.8	98	4	Corneal abrasion	1	4	0	167	3	0
2	2	47.5	7	3	1	Foreign Body Sense	1	1	3	120	70	100	20	36.4	96	4	Chronic sore throat	1	4	0	7767	3	0
2	1	47.7	4	3	1	abd pain	1	1	3	120	80	76	20	36.3	98	4	Acute appendicitis, other and unspecified	7	4	0	489	3	0
2	2	47.9	5	2	2	Open Wound	1	1	3	130	80	110	20	36.6	97	3	Open wound of other parts of head, face	2	3	0	1013	4	0
2	1	47.9	4	3	1	Abd. pain	1	1	3	110	70	80	20	36.3	98	4	Unspecified abdominal pain	1	4	0	342	1	0
2	2	48.1	9	4	1	mental change	1	1	3	100	60	100	20	36.	90	2	Hypo-osmolality and hyponatraemia	2	2	0	9672	4	0
2	1	48.9	2	3	2	Open Wound	1	1	3	120	80	74	20	36.2	98	4	Open wound of other parts of head, face	1	4	0	134	2	0
2	1	48.9	8	3	1	HA - Headache	1	1	3	150	90	62	20	36.0	98	4	Headache	1	4	0	332	3	0
2	2	49.1	5	4	1	ant. chest pain	1	1	3	110	80	84	20	36.6	98	2	Ischaemic chest pain	2	2	0	7876	4	0
1	1	50	5	2	1	whirling type vertigo	1	1	3	138	98	68	20	36		3	Anxiety disorder	1	3	0	190	9.43333	0
1	1	50	8	3	1	rt flank pain	1	1	3	145	92	65	20	36.6		4	Kidney and ureter stone	1	4	0	177	5.11667	0
1	2	50	4	3	1	rt. side neck pain	1	1	3	144	89	74	20	36		4	Herniated disc disease of cervical spine	1	4	0	16	3.13333	0
2	1	51	6	3	1	H-Headache	1	1	3	150	100	98	20	36.4	98	4	Headache	1	4	0	292	2	0
2	2	51.2	4	2	1	diffuse abdominal pain	1	1	3	150	100	98	20	36.4	97	4	Unspecified abdominal pain	4	4	0	361	3	0
2	2	51.2	10	3	1	fever	1	1	3	120	80	66	20	36.6	98	4	Abscess of liver	2	4	0	262	2	0
2	2	51.4	8	3	2	Open Wound	1	1	3	110	70	88	20	36.7	98	4	Open wound of other parts of head, face	1	4	0	177	3	0
2	2	51.8	6	3	1	RUQ pain	1	1	3	110	70	100	20	37.0	98	4	Unspecified abdominal pain	2	4	0	10653	4	0
2	1	52.6	5	3	1	ant. chest pain	1	1	3	110	70	72	20	36.1	99	2	Other chest pain	4	2	0	714	4	0
2	2	52.9	8	3	1	arm pain	1	1	3	130	90	88	20	36.3	98	5	Complex regional pain syndrome type II	1	5	0	972	3	0
1	2	53	4	3	2	finger laceration wound	1	1	3	182	101	80	18	36		4	Laceration of finger without nail damage	1	4	0	80	15.7667	0
1	2	55	2	3	2	head trauma	1	1	3	119	78	74	20	36.7		4	Injury of head, closed	1	4	0	72	4.15	0
1	2	55	15	2	1	pain on Knee	2	1	3	111	69	101	20	36.5		5	Alcohol abuse	4	5	0	63	12.4833	0
1	2	55	3	3	1	abd pain	1	1	3	152	96	71	20	37		4	Acute gastroenteritis	1	4	0	50	9.65	0
2	2	55.6	9	3	1	Left chest pain	1	1	3	150	90	68	20	36.4	99	2	Ischaemic chest pain	2	2	0	9098	5	0
2	2	56	10	4	1	Epigastric discomfort(+)	1	1	3	120	80	78	20	36.2	97	4	Epigastric pain	1	4	0	385	1	0
1	2	56	10	2	1	both leg pain	2	1	3	측불	측불	측불	측불	측불		5	Knee pain	1	5	0	545	3.86667	0
1	2	56	7	3	1	abd pain	1	1	3	155	89	81	20	36.3		4	Cholangitis	2	4	0	803	3.4	0
2	2	56.2	8	3	1	abd. Distension	1	1	3	110	70	94	20	36.2	98	4	Hepatocellular carcinoma	1	4	0	696	5	0
1	2	57	3	3	1	epigastric pain	1	1	3	111	57	56	18	36.2		4	Acute gastroenteritis	1	4	0	137	3.65	0
1	2	57	7	3	1	for medication	1	1	3	133	74	98	20	36		5	Small cell lung cancer left	1	5	0	17	6.91667	0
2	2	57.1	12	3	2	ocular pain, Rt.	1	1	3	110	70	84	20	36.0	97	4	Corneal abrasion	1	4	0	124	2	0
2	2	57.2	10	3	1	Lt flank pain	1	1	3	120	80	96	20	36.5	99	4	Acute pancreatitis, unspecified	5	4	0	9463	3	0
2	1	57.2	7	2	1	ant. chest pain	1	1	3	140	90	70	20	36.3	99	2	Varient angina	2	2	0	9345	3	0
2	1	57.3	6	2	1	headache	1	1	3	180	100	68	22	36.2	98	4	Headache	1	4	0	759	1	0
2	2	57.5	5	4	1	Lt hemiparesis	1	1	3	150	100	55	20	36.0	98	2	Cerebral infarction due to thrombosis of middle cerebral artery	2	2	0	208	2	0
2	2	57.6	7	3	1	ant. chest pain	1	1	3	140	100	70	20	36.0	98	2	Myocardial infarction with non-ST elevation	2	2	0	10342	3	0
2	2	57.8	7	3	2	Open Wound	1	1	3	110	70	60	20	36.3	94	4	Open wound of other parts of head, face	1	4	0	287	2	0
2	2	57.8	11	3	1	abdominal pain, Rt	1	1	3	160	100	98	20	36.5	97	4	Acute pancreatitis, unspecified	2	4	0	10336	3	0
2	1	58	10	3	1	Left chest pain	1	1	3	120	80	96	20	36.5	98	2	Other chest pain	1	2	0	793	2	0
2	2	58.2	5	3	1	ant. chest pain	1	1	3	160	100	80	20	36.0	98	2	Unstable angina	1	2	0	443	3	0
1	1	59	2	3	1	pain, flank	1	1	3	128	78	69	18	36.5		4	Ureter stone	1	4	0	63	7.25	0
1	1	59	5	3	1	LLQ pain	1	1	3	142	89	135	20	36.8		3	Constipation	1	3	0	76	7	0
1	2	59	4	3	1	abd pain	1	1	3	163	83	71	20	36.2		4	Spasm	1	4	0	71	2.96667	0
2	2	59.7	7	3	1	upper abdominal pain	1	1	3	100	60	60	20	36.5	99	4	Obstructive ileus NOS	5	4	0	8571	5	0
2	1	59.9	5	3	2	Open Wound	1	1	3	120	80	80	20	36.8	98	4	Open wound of other parts of head, face	1	4	0	7979	3	0
1	2	60	9	3	1	headache	1	1	3	167	86	60	20	36.8		4	Granuloma	1	4	0	69	4.01667	0
2	1	60.3	9	3	2	left eye pain	1	1	3	120	80	88	20	36.6	97	4	Corneal abrasion	1	4	0	185	3	0
2	2	60.3	5	3	1	Rt hemiparesis	1	1	3	150	100	88	20	36.0	98	3	Cerebral infarction due to thrombosis of basilar artery	2	3	0	325	4	0
2	1	60.6	12	3	2	ant. chest pain	1	1	3	100	60	84	20	36.4	98	4	Contusion of front wall of thorax	1	4	0	119	2	0
1	1	61	5	3	1	피부병변	1	1	3	90	53	109	16	37		5	Rash	2	5	0	291	6.91667	0
2	1	62	3	3	1	ant. chest pain	1	1	3	150	90	100	20	37.4	98	2	Pneumonia, unspecified	1	2	0	607	5	0
2	2	62.1	4	3	1	dyspnea	1	1	3	110	70	67	20	36.0	96	2	Atrial fibrillation and atrial flutter, unspecified	2	2	0	1124	4	0
2	2	62.7	4	3	1	abdominal pain, Rt	1	1	3	110	70	78	20	36.3	98	4	Gallstone(impacted) of gallbladder with cholecystitis (chronic), With obstruction	1	4	0	8593	3	0
1	1	63	12	3	2	head trauma	1	1	3	105	58	62	20	36.3		4	Head trauma	1	4	0	104	4.83333	0
2	1	64.4	7	2	1	ant. chest pain	1	1	3	130	90	78	20	36.3	97	2	Varient angina	2	2	0	888	3	0
2	1	64.6	5	2	1	dizziness	1	1	3	150	80	61	20	36.4	97	3	Atrial fibrillation and atrial flutter, unspecified	1	3	0	389	2	0
2	1	64.7	9	3	1	Abd. pain	1	1	3	130	100	78	20	36.4	96	4	Unspecified abdominal pain	5	4	0	10015	4	0
2	1	65.6	8	2	1	ant. chest pain	1	1	3	110	70	84	20	36.4	99	2	Ischaemic chest pain	2	2	0	580	1	0
1	2	66	9	3	1	VOIDING PAIN	1	1	3	129	82	64	20	36.6		4	Acute urinary retension	1	4	0	16	6.85	0
1	1	66	6	3	1	상복부	1	1	3	127	63	97	20	37.5		4	Acute gastroenteritis	1	4	0	155	8.38333	0
2	2	66.3	8	3	1	LOC - Loss of consciousness	1	1	3	130	80	80	20	36.5	97	3	Dizziness and giddiness	1	3	0	598	4	0
2	2	66.4	7	3	1	ant. chest pain	1	1	3	120	80	63	20	36.0	97	2	Other chest pain	1	2	0	625	5	0
2	1	67.3	12	3	1	RLQ pain	1	1	3	120	80	88	20	36.3	97	4	Acute appendicitis, other and unspecified	7	4	0	624	2	0
2	2	67.8	5	2	1	LOC	1	1	3	110	70	62	22	36.0	95	2	Syncope	1	2	0	570	2	0
1	2	68	5	3	1	pain, chest	1	1	3	140	98	96	20	36		2	Chest pain	1	2	0	174	8.91667	0
1	1	69	13	2	1	Pain, Eye	1	1	3	150	72	78	20	36.1		4	Absolute glaucoma	1	4	0	77	4.51667	0
2	1	69.2	6	2	1	dizziness	1	1	3	170	100	80	20	36.2	99	3	Dizziness and giddiness	1	3	0	285	2	0
1	2	70	6	2	1	left thigh swelling	1	1	3	138	70	78	20	37		3	Cellulitis	1	3	0	264	9.93333	0
1	1	70	5	3	1	abd pain	1	1	3	126	70	86	20	36.5		4	Acute gastroenteritis	1	4	0	432	5.6	0
2	1	70.3	3	3	1	diarrhea	1	1	3	140	100	80	20	36.2	98	4	Acute watery diarrhoea	1	4	0	228	4	0
2	1	70.8	4	1	1	ant. chest pain	1	1	3	160	90	74	20	36.7	98	2	Ischaemic chest pain	1	2	0	535	3	0
1	2	71	11	3	1	소변이 잘 안나옴	1	1	3	149	80	94	20	36.8		4	Benign prostatic hyperplasia with obstruction	1	4	0	158	3.73333	0
2	2	71.1	7	3	1	abd pain	1	1	3	170	100	80	20	36.0	98	4	Observation for suspected malignant neoplasm	1	4	0	782	5	0
2	1	71.4	6	4	1	ant. chest pain	1	1	3	100	60	54	20	36.5	96	2	Atrial fibrillation and atrial flutter, unspecified	1	2	0	403	1	0
2	2	71.5	15	4	1	ant. chest pain	1	1	3	150	80	66	20	36.2	95	2	Acute myocardial infarction, unspecified	2	2	0	286	2	0
2	1	71.6	6	3	1	diffuse chest discomfort	1	1	3	100	60	99	22	36.0	99	2	Pericardial effusion (noninflammatory)	5	2	0	483	4	0
2	1	71.6	9	4	1	dyspnea	1	1	3	100	60	106	20	36.1	93	2	Ischaemic chest pain	7	2	0	222	3	0
1	1	72	11	3	1	epigastric pain	1	1	3	125	66	97	20	36		4	Epigastric pain	1	4	0	147	9.76667	0
2	1	72.4	7	3	1	general weakness	1	1	3	140	100	51	20	36.0	100	2	Atrioventricular block, second degree	2	2	0	782	3	0
2	2	72.6	5	3	1	abdomen pain	1	1	3	110	70	64	20	36.2	97	4	Acute abdomen	1	4	0	980	3	0
2	2	73.1	7	3	1	Abd. pain	1	1	3	110	70	73	20	36.4	98	4	Ileus, unspecified	2	4	0	10098	5	0
2	1	73.8	12	2	2	Lower Back Pain	1	1	3	140	80	96	20	36.2	97	4	Vertebra compression fracture, NOS, Lumbar region	5	4	0	643	4	0
1	2	74	13	3	1	backache	1	1	3	121	80	101	16	36.9		4	Herniated disc disease of lumbar spine with radiculopathy	1	4	0	102	7.73333	0
2	1	74.1	8	4	1	abd pain	1	1	3	90	60	110	20	36.8	91	3	Unspecified abdominal pain	2	3	0	10781	1	0
2	2	74.2	10	3	2	left forearm pain	1	1	3	100	60	72	18	36.6	97	5	Fracture of lower end of radius with dorsal angulation, closed	2	5	0	297	3	0
2	1	74.5	12	2	2	post neck pain	1	1	3	100	60	72	18	36.6	96	4	Superficial injury of head, part unspecified, contusion	1	4	0	184	3	0
1	2	75	8	2	1	fever	1	1	3	158	59	76	20	39.5		3	Fever	2	3	0	1101	6.01667	0
1	1	75	4	3	1	abd pain	1	1	3	142	85	109	16	36.6		4	Acute abdomen	1	4	0	142	10.8	0
2	2	75.4	8	4	1	both leg cellulitis	1	1	3	120	80	60	20	36.3	97	4	Cellulitis of lower limb	2	4	0	700427	2	0
2	1	75.6	10	3	1	RLQ abdominal pain	1	1	3	110	70	80	20	36.0	98	4	Ureteric stone	1	4	0	299	2	0
2	2	75.8	5	2	1	left side motor weakness	1	1	3	140	100	100	20	36.6	98	2	Intracerebral haemorrhage in thalamus	5	2	0	7834	2	0
1	2	76	9	3	1	headache	1	1	3	147	89	86	20	37		4	Headache	1	4	0	192	9.48333	0
2	1	76	7	3	1	Abd. pain	1	1	3	120	80	98	20	36.3	97	4	Chronic viral hepatitis C	1	4	0	645	3	0
2	2	76.3	12	2	1	dyspnea	1	1	3	110	70	61	20	36.4	98	2	Heart failure, unspecified	2	2	0	700536	5	0
2	2	76.6	5	3	1	Lt flank pain	1	1	3	120	80	67	20	36.3	93	4	Unspecified abdominal pain	1	4	0	231	4	0
2	1	77	7	4	1	Low abd discomfort	1	1	3	110	70	89	20	36.7	96	4	Abscess of abdominopelvic	7	4	0	836	4	0
2	1	77.4	2	3	1	fever	1	1	3	120	80	69	20	36.5	96	4	Infective arthritis NOS, pelvic region and thigh	2	4	0	205	3	0
2	1	77.6	10	3	1	RUQ pain	1	1	3	120	80	80	20	36.0	97	4	Choledocholithiasis with cholangitis, With obstruction	2	4	0	9981	2	0
1	2	78	8	2	1	alcohol smell	1	1	3	측불	측불	측불	측불	측불		4	Acute intoxication of alcohol	1	4	0	393	7.05	0
2	1	78.3	2	3	1	diffuse chest discomfort	1	1	3	150	100	82	20	36.8	95	3	Unstable angina	1	3	0	9989	2	0
2	1	78.7	12	3	1	ant. chest pain	1	1	3	110	70	80	20	36.4	98	2	Unstable angina	2	2	0	396	3	0
2	1	78.8	10	3	1	RUQ pain	1	1	3	110	70	90	20	36.2	98	4	Empyema of gallbladder, without calculus	7	4	0	563	4	0
2	2	78.8	5	3	1	abdomen pain	1	1	3	130	80	60	20	36.4	97	4	Ileus, unspecified	2	4	0	10214	4	0
1	1	79	7	3	1	abd pain	1	1	3	159	95	76	20	36.6		4	Cholangitis	2	4	0	608	9.61667	0
2	1	79.6	4	3	1	Left chest pain	1	1	3	100	60	68	20	36.8	96	2	Unstable angina	1	2	0	464	4	0
2	2	79.7	10	3	1	dyspnea	1	1	3	120	80	118	20	36.0	76	2	Acute and subacute infective endocarditis	2	2	0	9984	4	0
1	1	80	13	3	1	abdomen pain	1	1	3	142	80	106	20	37		4	Acute gastroenteritis	1	4	0	192	5.23333	0
1	2	80	8	3	1	Voiding Failure	1	1	3	153	75	99	20	37.2		4	Percutaneous catheter problem	1	4	0	39	10.2833	0
2	2	80.6	4	3	1	dyspnea	1	1	3	100	60	95	20	36.0	94	3	Paroxysmal atrial fibrillation	2	3	0	10519	4	0
2	1	80.9	7	4	1	left motor weakness	1	1	3	130	100	65	20	36.6	95	3	Cerebral infarction due to unspecified occlusion or stenosis of posterior cerebral artery	2	3	0	411	3	0
2	1	82.2	5	2	1	both eyelid swelling	1	1	3	140	100	64	20	36.3	96	3	Hypo-osmolality and hyponatraemia	2	3	0	10210	4	0
2	1	82.6	9	4	1	ant. chest pain	1	1	3	140	90	72	22	36.1	93	2	Ischaemic chest pain	2	2	0	607	5	0
2	1	83.4	13	3	1	Abd. pain	1	1	3	160	100	102	20	36.5	97	4	Choledocholithiasis with cholecystitis (with cholangitis), Without mention of obstruction	2	4	0	781	4	0
2	1	83.7	6	3	1	cough	1	1	3	110	80	92	20	36.9	97	3	Cough	2	3	0	509	4	0
2	1	85.5	7	4	1	dizziness	1	1	3	120	80	80	20	36.7	95	3	Dizziness and giddiness	1	3	0	915	2	0
2	2	85.6	2	4	1	Rt hemiparesis	1	1	3	140	80	80	20	36.4	98	2	Cerebrovascular accident NOS	2	2	0	834	2	0
2	2	85.6	5	4	1	ant. chest pain	1	1	3	110	70	66	20	36.3	90	2	Myocardial infarction with non-ST elevation	2	2	0	11177	4	0
1	1	87	9	2	1	fever	1	1	3	126	79	90	22	36.7		4	Viral infection	1	4	0	201	5.31667	0
2	2	87.6	11	4	1	ant. chest pain	1	1	3	110	70	104	24	36.6	97	2	Ischaemic chest pain	2	2	0	559	4	0
2	1	93.9	5	3	1	abdominal pain, LUQ	1	1	3	170	100	68	20	36.1	99	4	Unspecified abdominal pain	1	4	0	283	2	0
1	2	52	11	2	1	distended abdomen	1	1	4	155	88	105	20	37.8		3	Alcoholic liver disease	2	3	0	1400	16.3167	0
1	2	56	6	2	1	ascites tapping	1	1	4	102	90	100	20	36		4	Alcoholic liver cirrhosis with ascites	1	4	0	223	8.16667	0
1	1	77	13	3	1	pain, chest	1	1	4	115	88	100	16	36.8		4	Acute bronchitis	1	4	0	236	5.81667	0
1	1	70	15	3	1	discomfort, chest	1	1	4	154	99	90	20	36.1		2	Atypical chest pain	1	2	0	213	4.68333	0
1	2	81	8	2	1	pain, chest	1	1	4	152	70	60	20	36		2	Chest pain	1	2	0	86	4.45	0
1	1	85	10	3	1	palpitation	1	1	4	118	69	148	20	37.3		3	Atrial flutter	2	3	0	296	7.23333	0
2	2	15.5	4	3	2	Open Wound	1	1	4	120	70	82	20	36.6	98	4	Open wound of other parts of head, face	1	4	0	818	2	0
1	2	16	15	3	2	Ankle Injury	1	1	4	114	61	80	20	37.5		4	Injury of ankle	1	4	0	197	11.6833	0
1	1	18	7	3	2	right forearm laceration	1	1	4	120	84	88	18	36.8		4	Laceration of forearm	1	4	0	36	3.85	0
1	1	19	7	3	2	Ankle Injury	1	1	4	154	70	75	20	36		4	Injury of ankle	1	4	0	73	4.2	0
2	1	21.5	6	3	1	H-Headache	1	1	4	110	70	72	20	36.4	98	4	Infectious or septic colitis	1	4	0	8513	4	0
2	2	21.8	7	3	2	Open Wound	1	1	4	110	70	100	20	36.5	99	4	Open wound of other parts of head, face	1	4	0	414	1	0
1	2	22	5	3	2	mandibular pain	1	1	4	160	73	117	18	36		4	Injury of mandible	1	4	0	156	4.36667	0
1	1	23	5	3	2	Toe injury	1	1	4	119	56	75	20	36.5		4	Fracture of foot closed	1	4	0	57	4.73333	0
1	1	23	7	2	2	both leg pain	1	1	4	115	70	79	20	37.2		4	Rhabdomyolysis	2	4	0	210	4.06667	0
2	2	23.9	6	3	1	Convulsion	1	1	4	120	80	88	20	36.4	97	3	Open wound of other parts of head, face	1	3	0	697999	3	0
1	1	24	12	3	1	abd pain	1	1	4	118	64	71	20	36.7		3	Pelvic inflammatory disease, female	1	3	0	178	6.58333	0
1	2	24	5	3	1	otalgia, Rt.	1	1	4	138	68	89	18	36.3		4	Otalgia	1	4	0	40	3.75	0
1	2	24	12	3	1	pain, chest	1	1	4	112	76	88	20	36.4		3	Sprain and strain of rib	1	3	0	161	8.9	0
1	2	24	5	3	1	otalgia, Lt.	1	1	4	137	68	62	18	36.7		4	Acute otitis media, unspecified unilateral or unspecified	1	4	0	27	12.6	0
2	2	24.3	12	3	2	nausea	1	1	4	120	80	80	20	36.0	98	2	Toxic effect of unspecified substance	2	2	0	698879	5	0
2	1	24.5	3	3	2	Open Wound	1	1	4	120	80	88	20	36.6	98	4	Open wound of other parts of head, face	1	4	0	296	2	0
1	1	25	12	3	2	Ankle Injury	1	1	4	118	66	76	20	36.5		4	Injury of ankle	1	4	0	107	14.3667	0
1	1	25	4	2	1	abd pain	1	1	4	109	63	62	18	36.7		3	Primary dysmenorrhea	1	3	0	104	3.73333	0
1	2	25	9	3	2	Pain, Hand	1	1	4	137	110	89	20	36.9		4	Multiple fracture of metacarpal bone closed	2	4	0	386	4.08333	0
2	2	26.4	3	3	2	Open Wound	1	1	4	120	70	80	20	36.7	99	4	Open wound of other parts of head, face	1	4	0	258	1	0
2	2	26.8	6	3	1	abd pain	1	1	4	110	70	106	20	36.5	98	3	Crohn’s disease, unspecified, unspecified	2	3	0	926	5	0
1	1	27	3	2	2	facial injury	1	1	4	156	93	126	18	36.8		4	Open wound of eyelid and periocular area	1	4	0	93	5.21667	0
1	2	28	11	1	1	abd pain	1	1	4	156	89	80	16	36.4		3	Diverticulitis of large intestine without bleeding	2	3	0	306	5.35	0
1	2	30	5	2	2	facial injury	1	1	4	179	103	61	18	36.4		4	Multiple abrasion	1	4	0	64	4.73333	0
2	2	30.1	10	4	1	headache	1	1	4	140	80	76	20	36.3	99	3	Subarachnoid haemorrhage, unspecified	7	3	0	211	3	0
1	1	32	9	3	2	Arm Injury	1	1	4	143	92	85	20	36		4	Injury of arm	1	4	0	83	4.71667	0
1	1	33	12	3	2	Foot Injury	1	1	4	112	72	56	20	36.9		4	Cellulitis of foot	1	4	0	24	7.33333	0
1	1	34	10	3	1	cough	1	1	4	148	82	85	20	36.2		3	Upper respiratory infection	1	3	0	266	6.01667	0
1	2	34	6	2	1	abd pain	1	1	4	154	95	98	18	37.2		3	Acute gastroenteritis	1	3	0	150	4.75	0
2	2	36.9	6	3	2	ocular pain, Rt.	1	1	4	140	90	68	20	36.4	98	4	Corneal abrasion	1	4	0	116	1	0
1	2	37	6	3	2	ankle pain	1	1	4	149	72	94	18	36.7		4	Fracture of medial malleolus closed	1	4	0	157	3.88333	0
1	2	37	4	3	1	Toe redness	1	1	4	149	89	103	20	36.8		4	Leg skin defect	2	4	0	364	9.3	0
1	1	37	6	3	1	abd pain	1	1	4	108	71	106	20	38.7		3	Acute abdomen	7	3	0	232	7.81667	0
2	1	37.1	3	4	1	epigastric pain	1	1	4	90	60	86	20	36	98	2	Dehydration	5	2	0	1023	4	0
1	2	38	2	3	1	ear pain lt	1	1	4	133	88	57	20	36		4	Otalgia	1	4	0	19	3.36667	0
1	2	39	6	3	1	toothache	1	1	4	176	106	74	18	36.8		4	Toothache	1	4	0	52	2.43333	0
2	2	40	8	3	1	Throat Pain	1	1	4	100	60	72	20	36.6	98	3	Retropharyngeal and parapharyngeal abscess	7	3	0	293	5	0
2	2	42.6	6	3	2	Open Wound	1	1	4	130	80	88	20	36.1	96	4	Open wound of other parts of wrist and hand	1	4	0	115	3	0
2	2	42.9	6	3	1	ant. chest pain	1	1	4	140	90	62	20	36.0	99	2	Ischaemic chest pain	2	2	0	10304	4	0
1	1	43	6	3	2	injury, finger	1	1	4	191	94	88	20	36.5		4	Injury of finger	1	4	0	210	3.31667	0
2	2	43.6	8	4	1	general weakness	1	1	4	140	80	50	20	36.0	98	3	Guillain-Barre syndrome	2	3	0	187	3	0
2	2	43.7	10	1	2	Open Wound	1	1	4	150	90	88	20	36.4	98	4	Traumatic hyphaema	1	4	0	216	4	0
2	2	44.2	5	1	1	facial painful swelling	1	1	4	110	70	110	20	37.2	98	4	Cellulitis of nose(septum)	7	4	0	422	4	0
2	2	45.7	7	4	1	dizziness	1	1	4	100	60	52	20	36.8	96	2	Atrial fibrillation and atrial flutter, unspecified	2	2	0	9618	5	0
1	1	46	5	3	1	pain, chest	1	1	4	153	67	67	18	36.5		3	Gastroesophageal reflux disease	1	3	0	96	6.98333	0
2	1	46.8	8	3	1	otalgia, Lt.	1	1	4	100	60	60	20	36.4	98	4	Otalgia	1	4	0	198	5	0
1	1	47	6	2	2	facial injury	1	1	4	93	55	78	18	36.5		4	Injury of face	1	4	0	132	5.65	0
2	2	47.3	7	3	1	headache	1	1	4	160	80	62	20	36.4	97	3	Other chest pain	1	3	0	697887	5	0
2	2	47.6	10	4	2	left leg pain	1	1	4	100	60	76	20	36.3	98	4	Fracture of trochanteric section of femur, unspecified, closed	2	4	0	354	3	0
2	2	47.9	9	2	1	diffuse abdominal pain	1	1	4	110	70	110	20	36.4	97	3	Hepatocellular carcinoma	2	3	0	29073	2	0
2	2	48	3	3	1	ant. chest pain	1	1	4	140	90	56	20	36.6	100	2	Ischaemic chest pain	2	2	0	11697	2	0
2	2	50.2	8	4	1	abd pain	1	1	4	120	70	78	18	36.4	98	3	Cholecystitis with cholelithiasis NOS, With obstruction	7	3	0	435	2	0
2	2	50.7	5	3	1	Left leg pain	1	1	4	120	70	76	20	36.1	98	4	Pain in limb, hip (joint)	1	4	0	113	1	0
2	1	51.3	3	3	2	ocular pain	1	1	4	120	80	72	20	36.4	98	4	Fracture of medial wall of orbit, closed	1	4	0	370	2	0
2	1	52.3	6	3	2	toe pain	1	1	4	110	70	80	20	36.8	98	4	Contusion of toe(s), NOS	1	4	0	92	4	0
2	2	52.5	6	2	1	Left chest pain	1	1	4	120	80	96	20	36.9	97	2	Brugada syndrome	2	2	0	229	4	0
1	2	53	13	1	1	Rt abd pain	1	1	4	115	95	103	18	36.3		4	Gallbladder cancer	1	4	0	272	7.76667	0
1	1	53	10	3	2	pain, foot	1	1	4	163	77	62	18	36.8		4	Injury of foot	1	4	0	30	3.23333	0
1	1	56	6	3	1	epigastric pain	1	1	4	132	72	70	20	36.6		3	Acute gastritis	1	3	0	226	4.13333	0
1	2	56	3	3	1	RLQ abd. pain	1	1	4	163	94	83	16	37		3	Acute appendicitis	5	3	0	159	5.75	0
2	2	56.5	9	3	2	Open Wound	1	1	4	120	80	78	18	36.4	99	4	Open wound of other parts of head, face	1	4	0	212	3	0
2	1	56.8	8	2	1	Left chest pain	1	1	4	120	80	76	20	36.5	99	2	Varient angina	1	2	0	383	3	0
1	1	57	5	3	1	Discomfort, Chest	1	1	4	151	77	79	20	36.9		3	Depression	1	3	0	163	6.35	0
1	1	57	9	3	2	facial injury	1	1	4	158	97	62	20	36.7		4	Laceration of oral cavity	1	4	0	113	5.51667	0
2	2	57.9	10	2	1	ant. chest pain	1	1	4	140	90	60	20	36.0	99	2	Ischaemic chest pain	2	2	0	9619	2	0
1	1	59	8	1	1	left eye swelling	1	1	4	138	76	94	18	36.3		4	Cellulitis	1	4	0	51	7.01667	0
1	1	59	4	3	1	pain, abdominal	1	1	4	98	70	75	16	36.3		3	Colitis	1	3	0	346	5.48333	0
1	2	60	7	2	1	abd pain	1	1	4	162	96	94	20	36.8		3	Acute gastroenteritis	1	3	0	291	9.2	0
1	1	60	1	3	2	wrist pain, Lt	1	1	4	141	65	70	18	36.6		4	Fracture of distal radius closed	1	4	0	278	3.11667	0
1	2	60	5	2	1	epigastric pain	1	1	4	157	109	73	16	36.7		3	Epigastric pain	1	3	0	148	9.18333	0
1	1	60	10	3	1	abd pain	1	1	4	198	117	137	18	36.6		3	Urinary retension	1	3	0	280	8.33333	0
2	2	60.7	8	2	2	Open Wound	1	1	4	130	80	88	20	36.6	97	3	Multiple fracture of unspecified ribs,Closed	2	3	0	8605	4	0
2	2	62.8	3	4	1	ant. chest pain	1	1	4	140	100	62	20	36.2	99	2	Ischaemic chest pain	2	2	0	21492	2	0
2	2	62.9	9	3	1	Left chest pain	1	1	4	140	90	98	24	36.	99	2	Unstable angina	1	2	0	421	4	0
1	1	64	9	3	1	low abdominal pain	1	1	4	129	87	75	20	36.8		3	Chronic gastritis	1	3	0	217	14.2	0
2	2	64.1	5	4	1	Lt. side weakness	1	1	4	160	100	78	18	36.0	100	2	Cerebral infarction due to thrombosis of posterior cerebral artery	1	2	0	7708	3	0
2	2	64.3	9	3	2	finger pain	1	1	4	140	90	66	20	36.4	97	4	Open wound of finger(s) without damage to nail	1	4	0	453	4	0
1	1	65	9	3	1	hypertension	1	1	4	204	109	65	16	36.3		3	Hypertension	1	3	0	166	9.18333	0
2	1	65.2	11	2	1	ant. chest pain	1	1	4	110	70	52	20	36.0	98	2	Supraventricular tachycardia	1	2	0	457	4	0
2	1	65.8	10	3	1	Rt. flank pain	1	1	4	120	80	51	20	36.5	98	3	Ureteric stone	1	3	0	426	5	0
1	2	66	10	2	2	Head Injury	2	1	4	149	94	78	20	36.3		3	Acute intoxication of alcohol	1	3	0	475	8.65	0
2	1	66.1	12	3	1	right upper abdominal pain	1	1	4	110	70	95	20	36.3	99	3	Unspecified abdominal pain	2	3	0	632	3	0
1	1	68	13	2	1	Rt abd pain	1	1	4	124	72	71	20	36.1		4	Acute appendicitis	2	4	0	410	4.06667	0
1	1	68	6	3	2	shoulder pain, Lt	1	1	4	131	52	94	20	36		4	Injury of arm	1	4	0	68	5.41667	0
1	2	69	8	3	2	right leg injury	1	1	4	145	84	77	16	36.8		4	Multiple abrasion	1	4	0	22	5	0
2	1	72	5	2	1	Abd. pain	1	1	4	120	60	63	20	36.4	96	3	Acute renal failure, unspecified	2	3	0	977	2	0
1	1	73	9	1	1	피부병변	1	1	4	148	72	70	16	36.3		4	Herpes zoster	1	4	0	35	7.7	0
1	1	75	5	3	1	leg swelling, Lt.	1	1	4	143	70	101	16	37.5		4	Lymphedema, lower limb	1	4	0	271	6.18333	0
2	1	75	8	4	1	abdominal pain, periumbilical area	1	1	4	110	70	80	20	37.3	96	3	Intussusception	7	3	0	389	2	0
2	2	75.1	6	3	1	ocular pain, Lt.	1	1	4	130	80	66	20	36.3	97	4	Corneal abrasion	1	4	0	89	1	0
2	1	75.2	6	4	1	Abd. pain	1	1	4	110	70	86	20	36.9	97	3	Acute cholecystitis	2	3	0	930	3	0
2	1	76.1	3	3	1	diarrhea	1	1	4	100	60	78	20	36.6	100	4	Acute watery diarrhoea	1	4	0	690	4	0
2	2	76.8	8	4	2	hip pain Lt.	1	1	4	150	100	88	20	36.2	97	4	Fracture of trochanteric section of femur, unspecified, closed	2	4	0	227	3	0
2	1	77.5	3	2	2	both ocular pain	1	1	4	150	90	72	20	36.2	98	4	Punctate keratatitis	1	4	0	137	2	0
2	1	81	5	3	2	wrist pain, Rt	1	1	4	120	80	76	20	36.0	96	4	Fracture of lower end of radius, unspecified, closed	2	4	0	581	3	0
2	1	81	6	4	1	Abd. pain	1	1	4	100	60	110	22	37.1	93	3	Cholangitis NOS	2	3	0	10100	2	0
2	1	81.8	2	2	1	dyspnea	1	1	4	140	90	64	22	36.4	96	2	Asthma, unspecified	2	2	0	1101	2	0
1	2	82	8	3	1	abd pain	1	1	4	134	83	95	16	36.8		3	Acute gastroenteritis	1	3	0	464	3.98333	0
2	2	88.3	7	2	2	Head pain	1	1	4	140	90	78	20	36.2	98	4	Open wound of head, part unspecified	4	4	0	7992	2	0
2	1	89.2	3	2	1	Left chest pain	1	1	4	100	60	48	20	36.0	95	2	Other chest pain	1	2	0	148	2	0
1	2	48	7	4	1	abd pain	1	1	5	166	88	103	16	37.9		3	Acute pancreatitis	2	3	0	339	5.86667	0
1	2	64	7	3	1	dizziness	1	1	5	164	96	86	16	36.5		3	Dizziness	1	3	0	201	9.3	0
1	2	65	8	3	1	leg swelling, Lt.	1	1	5	118	73	74	16	36.9		4	Cellulitis	2	4	0	418	5.45	0
1	1	68	5	3	1	vomiting	1	1	5	167	80	74	18	36.7		3	Acute gastroenteritis	1	3	0	142	6	0
1	2	48	10	2	1	abd pain	1	1	5	131	92	111	20	37.6		3	Hypokalemia	4	3	0	402	11.85	0
1	2	72	4	1	1	pain, chest	1	1	5	145	83	73	20	37		2	Chest pain	1	2	0	0.222477	6	0
1	1	74	14	3	1	leg pain, Rt.	1	1	5	177	101	78	20	37.7		4	Deep vein thrombosis	2	4	0	541	11.6833	0
1	2	85	9	2	2	Femur Lesion	1	1	5	195	90	87	20	36		4	Fracture of femur closed	1	4	0	194	5.65	0
2	1	16.2	4	3	2	ocular pain, Lt.	1	1	5	100	60	76	20	36.6	98	4	Contusion of eyelid and periocular area	1	4	0	184	2	0
1	1	17	8	3	1	abd pain	1	1	5	141	75	84	16	37		3	Abdominal pain	1	3	0	168	8.25	0
1	2	18	12	1	1	abd pain	1	1	5	107	64	109	20	38.4		3	Abdominal pain	1	3	0	0.128553	6	0
1	2	19	15	3	1	abd pain	1	1	5	113	58	101	20	37.2		3	Acute abdomen	2	3	0	198	7.4	0
1	2	19	6	3	1	abd pain	1	1	5	143	74	109	18	36.7		3	Acute gastroenteritis	1	3	0	299	3.36667	0
1	2	21	14	3	1	HA	1	1	5	138	82	67	16	36.9		3	Headache	1	3	0	208	13.1667	0
2	1	21.9	4	3	2	Eye Foreign Body	1	1	5	100	60	80	20	36	97	4	Punctate keratatitis	1	4	0	238	2	0
1	2	22	2	3	1	abd pain	1	1	5	132	68	111	18	38.1		3	Acute gastroenteritis	1	3	0	93	5.65	0
1	2	22	11	3	2	Hand Injury	1	1	5	171	77	96	20	36.5		4	Injury of hand	1	4	0	208	15.4833	0
1	1	22	9	2	2	headache	1	1	5	106	69	71	16	36.5		3	Multiple abrasion	1	3	0	148	6.86667	0
1	2	23	5	3	1	pain, abdominal	1	1	5	183	105	129	18	37.2		3	Acute gastritis	1	3	0	143	2.91667	0
1	1	23	5	3	1	pain, abdominal	1	1	5	102	72	76	18	37.2		3	Acute gastroenteritis	1	3	0	84	6.95	0
1	2	24	5	3	2	finger lac.	1	1	5	128	62	94	18	36.9		4	Laceration of finger without nail damage	1	4	0	27	8.25	0
2	2	24	8	3	1	chest discomfort left	1	1	5	160	100	98	20	36.5	98	2	Ischaemic chest pain	1	2	0	588	4	0
1	2	25	9	3	1	RLQ pain	1	1	5	152	88	90	20	36		3	Diverticulitis of large intestine without bleeding	1	3	0	137	5.43333	0
1	2	26	5	3	2	right shoulder pain	1	1	5	160	88	68	16	36.8		4	Fracture of clavicle, shaft closed	1	4	0	227	10.2667	0
1	1	26	15	3	1	epigastric pain	1	1	5	134	97	97	20	36.2		3	Somatization disorder	1	3	0	122	6.76667	0
1	2	27	10	3	1	abd pain	1	1	5	144	81	70	20	36.1		3	Acute gastroenteritis	1	3	0	103	6.96667	0
1	1	27	9	3	2	foot swelling	1	1	5	129	67	80	20	36.5		4	Injury of ankle	1	4	0	84	11.6833	0
1	2	27	10	2	1	abd pain	1	1	5	152	85	98	16	37.5		3	Acute pancreatitis	2	3	0	1439	3.06667	0
1	1	28	10	3	2	Finger Injury	1	1	5	138	87	82	20	36.5		4	Laceration of finger without nail damage	1	4	0	49	10.15	0
1	1	28	6	3	1	pain, abdominal	1	1	5	115	71	90	16	36.5		3	Acute gastroenteritis	1	3	0	147	4.51667	0
1	2	29	12	1	2	Wrist Injury	1	1	5	159	82	87	16	36.5		4	Injury of wrist	1	4	0	96	4.26667	0
1	2	30	10	3	1	myalgia	1	1	5	136	63	94	18	37.2		4	Viral infection	1	4	0	155	7.23333	0
2	2	30.5	8	3	2	Open Wound	1	1	5	170	90	112	22	36.4	99	4	Open wound of head, part unspecified	1	4	0	8108	2	0
1	1	31	6	3	1	abd pain	1	1	5	111	67	78	20	36.5		3	Acute gastroenteritis	1	3	0	167	3.21667	0
1	1	31	3	3	1	abd pain	1	1	5	91	54	98	18	36.9		3	Acute gastroenteritis	1	3	0	180	6.08333	0
1	1	31	11	3	1	abd pain	1	1	5	114	79	67	20	36.7		3	Acute gastroenteritis	1	3	0	178	7.28333	0
1	1	33	8	3	1	skin rash	1	1	5	121	82	75	16	37.2		4	Acute urticaria	1	4	0	166	8.28333	0
1	2	33	3	3	2	abd pain	1	1	5	119	63	97	16	37		3	Contusion of abdominal wall	1	3	0	242	6.53333	0
1	1	33	7	3	1	sorethroat	1	1	5	144	87	62	20	37.1		3	Acute pharyngotonsillitis	1	3	0	310	11.5667	0
2	1	33.9	2	3	1	Abdominal pain (finding)	1	1	5	100	60	90	20	36.0	98	3	Gastroenteritis and colitis of unspecified origin	2	3	0	704	2	0
1	2	34	14	3	1	fever	1	1	5	144	71	91	16	37.8		3	Fever	2	3	0	238	11.7667	0
1	2	34	9	1	2	head injury	1	1	5	145	84	65	16	36.6		3	Head trauma	1	3	0	73	5.41667	0
1	2	35	5	3	2	elbow painful swelling	1	1	5	164	111	94	18	36.7		4	Cellulitis	1	4	0	47	4.58333	0
1	1	35	4	3	1	headache	1	1	5	131	83	86	16	36		3	Headache	1	3	0	143	5.28333	0
1	2	36	3	3	1	abd pain	1	1	5	135	86	79	18	36.8		3	Acute gastroenteritis	1	3	0	321	2.71667	0
1	2	37	11	1	1	pain, chest wall, Rt	1	1	5	129	65	70	18	37.2		3	Sprain and strain of thorax	1	3	0	247	8.21667	0
1	2	39	3	3	1	pain, flank	1	1	5	163	100	78	18	36.9		3	Ureter stone	1	3	0	112	3.05	0
1	2	42	7	2	2	Pain, Hip	1	1	5	145	71	80	18	36		4	Fracture of femur shaft closed	1	4	0	106	7	0
2	2	42.6	11	3	1	diffuse abdominal pain	1	1	5	140	90	87	20	36.0	96	3	Other acute pancreatitis	2	3	0	403	3	0
2	1	43.3	8	2	2	elbow painful swelling lt.	1	1	5	140	100	108	20	36.4	98	4	Contusion of elbow	1	4	0	174	3	0
1	2	44	5	3	2	ankle pain	1	1	5	139	80	97	18	36.3		4	Injury of ankle and foot	1	4	0	51	4.23333	0
1	1	45	4	3	1	LBP - Low back pain	1	1	5	146	88	75	20	36		4	Sprain of lumbar spine	1	4	0	80	17.3333	0
2	2	46.7	5	3	2	Open Wound	1	1	5	130	80	93	20	36.3	98	4	Superficial injury of head, part unspecified, contusion	1	4	0	83	2	0
1	2	47	13	2	2	backache	1	1	5	116	60	57	16	36.8		3	Herniated disc disease of lumbar spine with radiculopathy	2	3	0	238	6.81667	0
2	2	47.2	12	3	2	Open Wound	1	1	5	110	60	92	20	36.6	98	4	Open wound of finger(s), NOS	1	4	0	127	2	0
2	2	47.7	5	2	1	right chest pain	1	1	5	120	80	64	20	36.3	99	2	Unstable angina	1	2	0	8449	4	0
1	1	49	12	3	2	Ankle Injury	1	1	5	140	86	95	20	36.5		4	Sprain of ankle	1	4	0	684	8.03333	0
1	2	50	9	3	1	epigastric pain	1	1	5	121	69	86	16	37.1		3	Ampulla of vater cancer	1	3	0	285	12.1333	0
1	2	50	7	3	2	Foot Injury	1	1	5	137	81	68	20	36.5		4	Fracture of calcaneus closed	1	4	0	128	6.88333	0
1	1	50	9	3	2	injury, ankle	1	1	5	166	80	61	20	37		4	Fracture of lower leg closed	1	4	0	182	7.31667	0
1	1	50	9	3	2	injury, ankle	1	1	5	166	80	61	20	37		4	Pilon fracture closed	1	4	0	182	7.31667	0
2	2	50.5	11	4	1	ant. chest pain	1	1	5	120	80	78	18	36.4	99	2	Unstable angina	1	2	0	7937	4	0
2	1	51	5	3	1	headache	1	1	5	110	70	80	20	36.0	98	3	Migraine, unspecified	1	3	0	7985	2	0
2	2	51.4	3	3	1	abd pain	1	1	5	110	70	86	20	36.4	100	3	Other and unspecified cirrhosis of liver, Child-Pugh C	2	3	0	10799	4	0
1	2	53	9	1	2	FB in eye	1	1	5	149	107	74	18	36.2		4	Foreign body in eye	1	4	0	47	3.8	0
1	2	54	5	3	1	abdomen pain	1	1	5	137	77	129	20	37.8		3	Liver abscess	2	3	0	478	17.2333	0
1	2	54	5	3	1	abdomen pain	1	1	5	137	77	129	20	37.8		3	Metastatic cancer to the liver	2	3	0	478	17.2333	0
1	2	54	5	2	1	dizziness	1	1	5	143	70	115	18	36		3	Stroke	4	3	0	333	6.25	0
1	1	54	3	2	1	abd pain	1	1	5	190	92	69	20	36.6		3	Abdominal pain	1	3	0	417	4.15	0
1	2	54	3	3	1	Chin swelling	1	1	5	194	84	112	20	37.1		4	Periodontal abscess	2	4	0	0.448738	4	0
2	1	54.3	6	3	1	abd pain	1	1	5	120	80	100	20	36.3	97	3	Gastrointestinal haemorrhage, unspecified	2	3	0	699878	4	0
1	1	57	7	3	1	epigastric pain	1	1	5	140	87	68	20	36.4		3	Acute gastroenteritis	1	3	0	105	4	0
2	1	57.9	7	4	2	Open Wound	1	1	5	110	70	100	20	37.2	97	4	Localized swelling, mass and lump, neck	2	4	0	9014	4	0
1	1	58	11	1	1	pain, chest	1	1	5	169	89	57	18	36.3		2	Palpitation	1	2	0	173	11.4667	0
1	1	58	7	2	1	abdomen pain	1	1	5	95	62	50	18	37.3		3	Acute gastroenteritis	2	3	0	0.253507	13	0
2	1	59.5	6	1	2	Rt. flank pain	1	1	5	140	90	80	20	36.6	98	4	Contusion of flank	1	4	0	280	2	0
2	2	60	4	4	1	RUQ pain	1	1	5	140	100	104	20	38.1	97	3	Cholangitis	2	3	0	2014	1	0
1	1	60	4	3	1	abd pain	1	1	5	140	84	102	20	36.7		3	Ureter stone	1	3	0	158	8.2	0
1	2	60	10	3	2	Pain, Αnus	1	1	5	159	94	74	20	36.5		3	Urinoma	1	3	0	265	5.56667	0
2	1	60.8	6	2	2	burn, face	1	1	5	140	90	72	20	36.3	97	4	Burn of first degree of head and neck, multiple sites head, face, and neck	1	4	0	8034	3	0
1	1	61	8	3	2	Lt. hip joint pain	1	1	5	146	80	101	16	36.7		4	Contusion of hip	1	4	0	51	6.61667	0
1	1	62	11	3	1	abd pain	1	1	5	107	58	83	20	36.8		3	Acute gastroenteritis	1	3	0	121	10.9333	0
1	2	62	9	3	1	pain, abdominal	1	1	5	136	90	93	16	36.6		3	Abdominal pain	1	3	0	360	7.56667	0
2	2	62.3	7	3	1	Lt flank pain	1	1	5	160	90	101	20	36.7	98	3	Chronic kidney disease, unspecified	2	3	0	9706	3	0
1	1	63	1	3	1	abd pain	1	1	5	141	76	79	18	36.7		3	Fecal impaction	1	3	0	79	2.85	0
1	2	64	4	3	1	left leg pain	1	1	5	154	101	101	16	36.4		5	Chondromalacia patellae	1	5	0	117	8.06667	0
1	2	65	6	2	1	abd pain	1	1	5	135	79	57	18	36.6		3	Urinary stone	1	3	0	312	4.18333	0
1	2	66	7	3	1	voiding difficulty	1	1	5	136	84	89	20	36		4	Acute urinary retension	1	4	0	41	5.38333	0
1	1	67	5	3	1	myalgia	1	1	5	134	89	93	20	36.8		3	Common cold	1	3	0	122	4.58333	0
1	1	67	8	3	1	abd pain	1	1	5	196	94	101	20	37		3	Constipation	1	3	0	152	16.2167	0
2	1	67.3	4	3	1	ant. chest pain	1	1	5	140	90	85	20	36.2	95	3	Other chest pain	1	3	0	255	3	0
1	1	68	5	2	2	Ankle Injury	1	1	5	171	72	74	16	37.1		4	Fracture of ankle closed	2	4	0	250	7.18333	0
1	2	68	7	3	1	pain, abdominal	1	1	5	107	73	102	16	36.3		3	Hepatic failure without coma	3	3	0	1127	7.23333	0
1	1	68	10	3	1	abd pain	1	1	5	149	79	60	20	36.6		3	Acute gastroenteritis	1	3	0	230	5.21667	0
2	2	68.3	10	4	2	headache	1	1	5	120	80	88	22	36.4	98	3	Multiple contusion NOS	2	3	0	399	3	0
2	1	68.3	2	2	1	abd pain	1	1	5	130	90	96	20	36.2	98	4	Ileus, unspecified	2	4	0	10723	3	0
2	2	71	5	3	1	Left chest pain	1	1	5	150	90	108	24	36.7	99	2	Ischaemic chest pain	2	2	0	535	5	0
1	1	72	5	2	1	leg pain	1	1	5	165	78	64	16	36.8		4	Transient ischemia attack	2	4	0	354	3.88333	0
1	1	72	8	3	1	Urticarial rash	1	1	5	197	84	100	18	36.9		4	Angioedema	1	4	0	120	5.11667	0
1	1	73	12	2	1	headache	1	1	5	163	106	80	18	36.8		4	Postnasal drip syndrome	1	4	0	244	9.26667	0
2	2	73.2	4	3	2	TMJ pain	1	1	5	110	70	82	20	36.6	98	4	Derangement of temporomandibular joint	1	4	0	77	2	0
1	2	74	8	3	1	abd pain	1	1	5	143	76	103	16	36.9		3	Adenocarcinoma of prostate	1	3	0	253	8.75	0
1	2	74	6	3	1	shoulder pain, both	1	1	5	163	86	86	20	36.7		4	Frozen shoulder	1	4	0	59	4.71667	0
2	2	74.3	10	2	1	ant. chest pain	1	1	5	170	100	68	20	36.6	99	2	Acute myocardial infarction, unspecified	2	2	0	9433	1	0
1	2	75	5	3	2	shoulder pain, Rt	1	1	5	109	65	72	20	36		4	Contusion of forearm	1	4	0	48	7.85	0
2	2	75.4	11	3	2	pain, chest wall	1	1	5	110	70	74	20	36.3	95	3	Multiple fracture of unspecified ribs,Closed	1	3	0	300	4	0
1	1	77	9	1	1	lower chest wall pain	1	1	5	202	91	88	16	36.6		4	Abdomen pain, right upper quadrant	1	4	0	282	11.25	0
1	2	78	8	3	1	headache	1	1	5	146	63	110	20	37.4		3	Headache	2	3	0	1359	4.41667	0
1	1	79	9	3	1	pain, tooth	1	1	5	174	89	80	20	36		4	Toothache	1	4	0	59	6.36667	0
2	2	84.5	10	4	1	ant. chest pain	1	1	5	190	100	66	20	36.6	96	2	Unstable angina	2	2	0	10002	2	0
1	1	85	4	3	2	Burn, hand	1	1	5	141	61	97	20	36		4	Burn, second degree	1	4	0	53	7.01667	0
1	1	86	3	3	1	general ache	1	1	5	137	67	72	16	37.6		4	Pain	1	4	0	322	4.76667	0
2	1	88.3	10	4	1	abd pain	1	1	5	110	70	80	18	36.9	94	3	Gallstone(impacted) of cystic duct with acute cholecystitis, With obstruction	2	3	0	465	3	0
1	2	54	10	2	1	pain, chest	1	1	6	159	89	91	20	36.6		2	Gastroesophageal reflux disease	1	2	0	214	4.95	0
1	2	79	6	1	1	pain, chest	1	1	6	113	56	110	20	36.3		2	Chest pain	2	2	0	1.13124	11	0
1	2	18	9	1	2	visual disturbance	1	1	6	157	72	103	18	36.6		3	Injury of eye	1	3	0	160	16.2667	0
2	2	21.3	12	3	1	scrotal pain	1	1	6	140	90	70	20	36.5	96	3	Epididymo-orchitis, without abscess	1	3	0	177	2	0
1	2	22	5	2	2	leg pain	1	1	6	123	70	74	18	36.5		4	Multiple contusion	1	4	0	40	15.6833	0
1	1	22	9	3	1	abd pain	1	1	6	108	71	64	20	36.6		3	Acute gastroenteritis	1	3	0	140	4.9	0
1	2	23	9	3	2	Finger Injury	1	1	6	159	89	108	20	36.2		4	Injury of finger	2	4	0	333	5.95	0
1	2	29	3	3	1	pain, abdominal	1	1	6	137	92	58	18	37.6		3	Allergic reaction	1	3	0	116	5.96667	0
1	1	29	3	2	1	abd pain	1	1	6	140	73	50	16	36		3	Dysmenorrhea	4	3	0	34	4.11667	0
2	1	29	8	3	2	foreign body ingestion	1	1	6	140	100	84	20	36.5	측불	3	Chronic sore throat	1	3	0	122	5	0
2	2	29.3	4	2	2	Open Wound	1	1	6	120	70	88	20	36.6	97	4	Open wound of forearm, part unspecified	4	4	0	94	3	0
1	1	30	7	3	1	RLQ pain	1	1	6	113	67	87	20	36		3	Acute abdomen	2	3	0	222	5.23333	0
1	1	31	4	2	1	headache	1	1	6	187	120	82	20	36.9		3	Vascular headache	1	3	0	124	5.38333	0
1	2	32	11	2	2	Wrist Injury	1	1	6	167	86	80	18	36		4	Multiple trauma	4	4	0	37	12.5333	0
2	1	33.4	8	3	1	Vaginal Bleeding	1	1	6	160	100	74	20	37.4	100	4	Abnormal uterine and vaginal bleeding, unspecified	1	4	0	191	3	0
1	2	36	15	2	1	pain, flank	1	1	6	122	78	81	20	36.2		3	Kidney and ureter stone	1	3	0	133	2.95	0
2	2	36.9	5	3	2	ocular injury, Lt.	1	1	6	120	80	78	18	36.1	99	4	Ocular pain	1	4	0	276	2	0
2	1	41.8	12	3	2	Open Wound	1	1	6	100	60	72	18	37.2	97	4	Open wound of other parts of head, face	1	4	0	37	4	0
2	1	43.1	8	1	1	RUQ pain	1	1	6	110	60	90	20	36.5	98	3	Calculus of gallbladder with other cholecystitis, Without mention of obstruction	2	3	0	8723	4	0
2	2	44.5	5	3	1	ant. chest pain	1	1	6	140	100	96	20	36.5	98	2	Angina pectoris, unspecified	1	2	0	315	3	0
2	2	45.1	10	3	1	headache	1	1	6	180	100	94	26	36.8	99	3	Headache	1	3	0	364	5	0
1	1	46	8	3	2	pain, arm	1	1	6	176	78	93	16	36		4	Contusion of forearm	1	4	0	46	4.63333	0
2	2	47.2	13	2	2	lower extremity paraparesis	1	1	6	110	80	78	20	36.0	94	2	Stress fracture of vertebra, Cervical region	2	2	0	399	4	0
2	2	47.4	7	3	2	Foreign Body Sense	1	1	6	120	80	76	20	36.3	96	3	Foreign body in oesophagus	1	3	0	314	3	0
2	2	49.9	12	4	1	upper back pain	1	1	6	120	60	64	20	36.5	97	2	Transmural myocardial infarction NOS	2	2	0	9921	3	0
2	2	50.9	8	3	2	ocular pain, Rt.	1	1	6	110	60	61	20	36.3	98	4	Corneal abrasion	1	4	0	99	4	0
1	1	51	5	3	1	pain, low back	1	1	6	153	85	75	18	36.3		3	Herniated disc disease of lumbar spine	1	3	0	108	4.95	0
1	1	54	6	3	1	ocular pain	1	1	6	154	99	70	18	37.1		3	Angle closure glaucoma, acute	1	3	0	341	7.61667	0
1	2	55	12	1	2	bee sting	1	1	6	142	92	66	18	37.2		4	Insect bites and stings	1	4	0	0.0647222	15	0
1	2	56	10	3	2	pelvic pain, Lt	1	1	6	105	75	83	20	37		4	Fracture of hip closed	2	4	0	712	10.15	0
1	1	56	9	2	2	right elbow pain	1	1	6	141	77	78	20	36.4		4	Contusion of elbow	1	4	0	64	13.0667	0
2	1	57	5	2	1	palpitation	1	1	6	130	80	73	22	36.2	98	3	Palpitations	1	3	0	8065	2	0
2	2	57.7	12	3	1	Left chest pain	1	1	6	160	100	110	20	36.5	98	2	Angina pectoris, unspecified	2	2	0	10150	4	0
2	2	58	8	3	2	ocular pain, Lt.	1	1	6	160	100	84	20	36.5	97	4		1	4	0	193	3	0
2	2	58.1	7	4	1	ant. chest pain	1	1	6	110	60	62	20	36.2	97	2	Acute transmural myocardial infarction of inferior wall	2	2	0	274	4	0
2	1	58.6	8	3	2	Open Wound	1	1	6	140	100	75	20	36.3	95	4	Open wound of other parts of head, face	1	4	0	223	3	0
2	2	60.2	3	3	1	dysuria	1	1	6	130	60	66	20	36.6	측불	4	Urinary tract obstruction NOS	1	4	0	55	2	0
2	2	60.6	8	4	2	abd pain	1	1	6	측불	측불	측불	측불	측불	측불	1	Contusion of abdomen wall	6	1	0	275	5	0
2	2	61.8	8	1	1	Left chest pain	1	1	6	110	80	78	20	36.2	98	2	Ischaemic chest pain	2	2	0	504	4	0
2	2	65.6	6	3	1	D - Diarrhea	1	1	6	110	60	98	20	36.5	99	3	Regional colitis, unspecified	2	3	0	315	2	0
1	2	66	9	2	2	facial injury	1	1	6	86	44	66	20	36.3		3	Open wound of head, other part	1	3	0	269	3.91667	0
2	1	67.6	5	3	1	headache	1	1	6	200	110	90	20	36.8	98	3	Tension-type headache	1	3	0	8805	4	0
2	2	68.3	10	1	1	RUQ pain	1	1	6	120	80	78	20	36.8	98	3	Acute cholecystitis	2	3	0	197	3	0
2	1	68.9	8	3	1	epigastric pain	1	1	6	160	100	72	20	36.4	98	2	Unstable angina	2	2	0	309	1	0
2	2	69.3	12	2	1	chest discomfort	1	1	6	150	100	70	20	36.4	97	2	Angina pectoris, unspecified	1	2	0	18980	3	0
1	1	71	4	1	2	Rt. shoulder pain	1	1	6	154	73	78	20	37.1		4	Contusion of shoulder and upper arm	1	4	0	375	8.03333	0
2	2	71.9	5	4	2	Left chest pain	1	1	6	100	60	86	24	36.4	94	2	Contusion of abdomen wall	7	2	0	206	4	0
1	2	72	13	3	1	pain, flank	1	1	6	168	86	65	18	37.3		3	Hydronephrosis	2	3	0	489	11.85	0
1	1	74	7	3	1	abd pain	1	1	6	118	78	77	16	36.9		3	Parkinsonism	1	3	0	56	8.71667	0
2	2	74.3	8	4	1	ant. chest pain	1	1	6	110	60	60	20	36.6	96	2	Observation for suspected myocardial infarction	5	2	0	10268	2	0
2	1	74.8	8	3	1	ant. chest pain	1	1	6	110	60	60	20	36.1	98	2	Ischaemic chest pain	2	2	0	19523	2	0
2	1	76.5	2	4	1	headache	2	1	6	190	100	84	20	36.5	97	2	Intracerebral haemorrhage in cerebellum	7	2	0	189	2	0
2	1	77.3	8	4	1	Hip joint pain	1	1	6	110	60	84	20	36.7	97	4	Abscess of fascia, buttock	1	4	0	9377	3	0
1	1	78	8	2	2	pain, facial	1	1	6	94	47	86	18	36.2		4	Superficial injury of face contusion	1	4	0	336	4.75	0
2	1	78.2	6	4	1	ant. chest pain	1	1	6	120	60	100	20	36.3	99	2	Acute transmural myocardial infarction of unspecified site	2	2	0	475	2	0
2	2	78.3	8	1	1	RUQ pain	1	1	6	110	60	65	20	36.0	95	3	Acute cholecystitis	2	3	0	8695	4	0
1	1	53	4	3	1	epigastric pain	1	1	7	116	61	56	16	35.6		3	Acute gastroenteritis	1	3	0	164	4.06667	0
1	1	56	7	3	1	abd pain	1	1	7	133	72	88	18	36.5		3	Abdominal pain	2	3	0	425	12.5333	0
1	1	80	7	2	1	general weakness	1	1	7	144	94	96	20	36.8		3	Liver cirrhosis Child-Pugh A	2	3	0	337	5.91667	0
1	1	75	8	1	1	myalgia	1	1	7	150	98	84	18	36.8		4	Functional dyspepsia	1	4	0	247	7.41667	0
1	1	84	10	3	1	leg pain	1	1	7	166	71	102	20	36		4	Spinal stenosis lumbosacral region	1	4	0	156	6.56667	0
1	2	88	13	2	1	buttock pain	1	1	7	108	63	98	18	36.6		4	Hip pain	1	4	0	122	10.5333	0
1	1	20	9	3	1	abd pain	1	1	7	122	55	100	16	37.3		3	Abdominal pain	2	3	0	412	7.76667	0
1	1	21	6	3	1	abd pain	1	1	7	159	101	78	16	36.4		3	Acute gastroenteritis	1	3	0	147	8.31667	0
1	2	27	9	3	2	wrist laceration	1	1	7	182	91	93	16	36.5		4	Laceration of wrist	1	4	0	156	6	0
2	2	28.1	7	3	1	both leg pain	1	1	7	100	60	78	20	36.6	97	4	Complex regional pain syndrome type II	1	4	0	8118	3	0
1	2	35	3	3	2	both shoulder pain	1	1	7	125	76	68	16	36.6		4	Whiplash injury	1	4	0	149	4.81667	0
1	1	36	8	3	1	abd pain	1	1	7	131	70	53	20	36.6		3	Ureter stone	1	3	0	178	5.81667	0
1	1	36	9	6	2	Injury, Leg	1	1	7	135	85	96	24	36.6		4	Multiple abrasion	1	4	0	294	12.2667	0
1	1	37	5	3	2	COCCYGEAL PAIN	1	1	7	129	64	106	18	36.7		4	Injury of abdomen, lower back and pelvis	1	4	0	91	2.73333	0
1	1	39	10	2	1	abd pain	1	1	7	146	81	95	20	36.5		3	Constipation	1	3	0	126	2.81667	0
1	2	39	8	3	1	Lt flank pain	1	1	7	178	108	87	16	36		3	Ureter stone	1	3	0	130	12.2333	0
1	2	43	8	3	1	Lt flank pain	1	1	7	200	105	88	16	35.6		3	Ureter stone	1	3	0	98	4.51667	0
1	2	52	6	3	1	abd pain	1	1	7	122	82	102	16	36.4		3	Chronic pancreatitis	4	3	0	92	12.2667	0
1	1	55	5	3	1	Lt flank pain	1	1	7	165	85	72	20	36.7		3	Ureter stone	1	3	0	130	5.06667	0
1	2	56	12	3	1	abd pain	1	1	7	190	116	76	22	36.8		3	Ileus	1	3	0	324	5.11667	0
1	2	56	12	3	1	LLQ pain	1	1	7	157	115	86	24	36.9		3	Ureter stone	1	3	0	161	3.46667	0
1	2	58	7	2	1	leg pain	1	1	7	150	70	89	18	37.1		4	Herniated disc disease of lumbar spine	1	4	0	188	4.2	0
1	1	58	6	2	1	Flank pain, Rt.	1	1	7	139	63	61	24	36.1		3	Ureter stone	1	3	0	0.271956	6	0
1	2	63	9	3	1	epigastric pain	1	1	7	115	74	72	22	36		3	Acute gastroenteritis	1	3	0	135	4.08333	0
1	1	65	6	3	1	epigastric pain	1	1	7	187	103	115	16	35.5		3	Unclassified epithelial ovarian cancer unspecified side	1	3	0	237	5.58333	0
1	2	66	13	3	1	pain, low back	1	1	7	132	74	84	18	37.9		4	Squamous cell carcinoma of lung left	1	4	0	46	14.3833	0
1	1	68	4	1	1	tooth pain, Lt	1	1	7	181	92	68	16	36.2		4	Gingivitis	1	4	0	159	7.9	0
1	2	77	7	3	1	abd pain	1	1	7	135	72	89	16	36.7		3	Advanced gastric cancer	1	3	0	303	12.5833	0
1	1	88	7	3	2	pain, shoulder	1	1	7	149	66	95	20	36		3	Unspecified dislocation of shoulder	1	3	0	78	5.68333	0
2	2	49	5	3	1	ant. chest pain	1	1	8	140	90	60	20	36.0	99	2	Myocardial infarction with non-ST elevation	2	2	0	10286	3	0
1	1	55	6	2	2	finger pain	1	1	8	202	102	71	18	37.3		3	Injury of hand	2	3	0	596	5.25	0
2	2	55.7	7	4	1	upper back pain	1	1	8	180	100	84	22	36.0	100	2	Abdominal aortic aneurysm, ruptured	2	2	0	234	2	0
1	2	56	10	2	1	abdomen pain	1	1	8	114	71	112	28	38.1		2	Alcoholic liver cirrhosis with ascites	2	2	0	411	6.65	0
1	1	58	8	3	1	HA	1	1	10	134	90	84	16	37		2	Headache	1	2	0	343	6.06667	0
1	2	37	5	2	1	pain, chest	1	1	10	75	54	95	28	36.3		2	Chest pain	2	2	0	552	4.68333	0
1	1	83	5	2	1	dyspnea	1	0	#NULL!	164	65	88	20	36.7		3	Dyspnea	2	3	0	286	5.81667	0
1	1	67	7	3	1	dizziness	1	0	#NULL!	211	105	102	18	36.8		3	Dizziness	1	3	0	93	3.45	0
1	2	71	7	3	1	for PEG tube change	2	0	#NULL!	119	73	89	16	36.8		4	Percutaneous catheter problem	2	4	0	537	8.16667	0
1	1	51	3	3	1	Rt.arm weakness	2	0	#NULL!	179	112	90	18	36.8		3	Borderzone infarction	2	3	0	574	6.66667	0
1	1	67	9	3	1	general weakness	1	0	#NULL!	94	55	115	16	36.5		4	Fever	2	4	0	543	6.86667	0
1	1	69	5	3	1	high BSL	1	0	#NULL!	197	88	63	16	36.8		3	Hyperglycemia	2	3	0	168	8.68333	0
1	1	70	14	2	1	dyspnea	2	0	#NULL!	139	45	113	28	36.9		3	Dyspnea	4	3	0	282	6.45	0
1	1	73	4	3	1	Discomfort, Chest	1	0	#NULL!	119	65	35	16	36.7		2	Bradycardia	3	2	0	312	11.65	0
1	1	59	9	3	1	sezure like motion	1	0	#NULL!	120	81	63	16	36.8		4	Meningioma	2	4	0	332	5.9	0
1	1	72	5	3	1	dizziness	1	0	#NULL!	173	98	84	16	36.5		3	Benign paroxysmal positional vertigo	1	3	0	183	8.03333	0
1	2	73	14	3	1	dizziness	1	0	#NULL!	128	72	64	16	37		3	Orthostatic hypotension	1	3	0	160	8.16667	0
1	2	74	9	2	1	general weakness	1	0	#NULL!	123	66	54	16	36.2		3	Syncope	1	3	0	172	5.65	0
1	1	81	9	3	1	vomiting	1	0	#NULL!	120	74	68	16	36.3		3	Gastroduodenitis	2	3	0	235	12.8667	0
1	1	81	5	2	1	dizziness	1	0	#NULL!	154	96	78	18	35.7		3	Dizziness	1	3	0	332	3.88333	0
1	2	88	4	3	1	Nasal swelling	1	0	#NULL!	124	84	105	16	36.9		4	Abscess of nose	1	4	0	159	10.6667	0
1	2	47	5	1	1	Sudden hearing loss	1	0	#NULL!	156	95	91	16	36.6		3	Tinnitus	1	3	0	229	7.85	0
1	2	52	7	3	1	for A/tapping	1	0	#NULL!	199	111	72	20	36.9		5	Ascites	1	5	0	183	17.1	0
1	2	56	8	2	1	hematemesis	1	0	#NULL!	115	78	90	20	36		2	Hematemesis	5	2	0	65	7.38333	0
1	2	56	3	3	1	distended abdomen	1	0	#NULL!	121	75	83	20	36		5	Alcoholic liver cirrhosis with ascites	1	5	0	195	2.9	0
1	2	57	15	2	1	dizziness	1	0	#NULL!	152	97	98	20	36.2		5	Dizziness	1	5	0	140	9.66667	0
1	2	59	13	3	1	distension, abd	1	0	#NULL!	91	61	100	16	36.8		5	Alcoholic hepatitis with ascites	1	5	0	215	12.8333	0
1	1	60	15	3	1	decreased activity	1	0	#NULL!	140	82	100	20	36.9		3	Liver cirrhosis with hepatitis B Unspecified	2	3	0	1360	6.13333	0
1	2	63	5	3	1	for ascites tapping	2	0	#NULL!	137	69	62	20	36.6		5	Hepatocellular carcinoma	1	5	0	125	12.4833	0
1	2	64	11	4	1	fever	3	0	#NULL!	100	70	100	24	36.9		3	Nosocomial pneumonia	2	3	0	1229	15.0167	0
1	2	67	6	3	1	sleeping tendency	2	0	#NULL!	153	64	100	20	37.8		2	Hepatic encephalopathy without coma	2	2	0	1246	7.33333	0
1	1	68	5	3	1	hematochezia	1	0	#NULL!	141	83	61	16	36.8		2	Liver cirrhosis with hepatitis C Unspecified	2	2	0	182	6.25	0
1	1	77	3	4	1	distension, abd	1	0	#NULL!	135	81	73	22	36.3		5	Hepatocellular carcinoma	1	5	0	296	7.95	0
1	1	68	6	2	1	vomiting	1	0	#NULL!	147	69	66	20	37.3		4	Acute gastroenteritis	1	4	0	213	9.95	0
1	1	81	11	4	1	sezure like motion	1	0	#NULL!	측불	측불	118	28	37		3	Seizure	1	3	0	982	8.98333	0
1	2	47	7	4	1	fever	3	0	#NULL!	139	96	114	30	39.5		2	Fever	2	2	0	1.31682	8	0
1	2	52	11	3	1	rt. side weakness	1	0	#NULL!	193	115	86	20	36.2		3	Stroke	2	3	0	226	5.86667	0
1	2	59	7	2	1	post seizure	2	0	#NULL!	182	74	115	18	36		2	Seizure	1	2	0	221	7.75	0
1	2	59	6	3	1	Retention, Bladder	1	0	#NULL!	143	90	97	18	37.3		4	Urinary retension	1	4	0	56	4.45	0
1	2	59	9	1	1	Free voiding	1	0	#NULL!	112	80	100	18	36.5		4	Other urinary difficulty	1	4	0	522	11.9167	0
1	2	62	3	3	1	소변이 적다	1	0	#NULL!	170	100	108	20	36.5		4	Benign prostatic hyperplasia	1	4	0	26	4.01667	0
1	2	62	9	2	2	facial injury	1	0	#NULL!	165	89	61	20	36.2		4	Head trauma	1	4	0	196	6.66667	0
1	1	65	9	1	1	Amnesia	1	0	#NULL!	205	102	66	20	36.6		3	Amnesia	1	3	0	479	15.9167	0
1	1	69	5	2	1	dyspnea	1	0	#NULL!	165	89	66	18	36.8		3	Edema, generalized	1	3	0	179	6.45	0
1	2	70	5	2	1	dizziness	1	0	#NULL!	94	54	85	18	35		3	Anxiety disorder	1	3	0	451	5.3	0
1	2	73	7	4	1	fever	1	0	#NULL!	117	60	85	16	36.8		4	Fever	2	4	0	620	9.75	0
1	1	74	13	1	1	dyspnea	1	0	#NULL!	168	73	75	20	36.1		3	Anemia	2	3	0	498	6.26667	0
1	2	75	14	4	1	for PEG tube change	3	0	#NULL!	99	57	69	16	37		4	Percutaneous catheter problem	1	4	0	344	8.91667	0
1	2	76	11	3	1	anxiety	1	0	#NULL!	158	85	66	16	36		4	Dementia in Alzheimer`s disease with late onset	1	4	0	130	12.8333	0
1	2	77	12	4	1	fever	2	0	#NULL!	80	44	65	20	37.4		2	Fever	2	2	0	542	7.15	0
1	1	77	9	6	1	epistaxis	1	0	#NULL!	122	65	86	18	36.8		3	Epistaxis	1	3	0	152	9.75	0
1	1	79	9	2	1	mental change	4	0	#NULL!	80	45	61	20	36		1	Ruptured aneurysm, anterior communicating artery (AComA)	2	1	0	431	10.8333	0
1	2	81	13	2	2	right hip pain	1	1	#NULL!	90	55	53	20	36		3	Hip pain	2	3	0	649	4.08333	0
1	1	83	7	4	1	F/C, C/S	3	0	#NULL!	140	65	110	30	38.5		3	Urinary tract infection	1	3	0	1063	8.86667	0
1	2	84	10	3	1	for L-tube insertion	1	0	#NULL!	116	64	102	20	38.4		5	Percutaneous catheter problem	1	5	0	167	12.0833	0
1	1	85	13	2	2	swelling, facial	1	0	#NULL!	120	80	74	20	36		5	Injury of face	1	5	0	70	8.3	0
1	2	91	12	4	1	fever	3	0	#NULL!	142	86	110	24	38.6		2	Aspiration pneumonia	2	2	0	1.13067	4	0
1	2	34	4	3	1	dyspnea	1	0	#NULL!	275	154	120	28	38.1		2	End stage renal disease	2	2	0	993	7.36667	0
1	2	39	11	3	1	Discomfort, Chest	1	0	#NULL!	198	101	103	20	36.5		3	Type 2 diabetes mellitus with multiple complications	1	3	0	128	5.03333	0
1	2	46	5	2	1	hypoglycemic symptom	2	0	#NULL!	132	89	62	18	36.7		2	Hypoglycemia	1	2	0	234	11.3833	0
1	1	58	6	3	1	epistaxis	1	0	#NULL!	173	97	76	20	36.9		4	Epistaxis	1	4	0	23	2.5	0
1	1	59	6	3	1	anxiety	1	0	#NULL!	201	106	64	20	36.3		3	Palpitation	1	3	0	127	4.7	0
1	1	61	2	3	1	Voice changes	1	0	#NULL!	137	77	80	20	36		5	Hoarseness	1	5	0	74	5.2	0
1	1	67	10	3	1	abnormal lab.	1	0	#NULL!	137	72	84	16	37.2		3	Atrial fibrillation	1	3	0	21	6.53333	0
1	1	73	9	1	1	vomiting	1	0	#NULL!	148	81	65	20	36.5		3	Acute gastroenteritis	2	3	0	761	6.01667	0
1	2	76	9	3	1	general weakness	1	0	#NULL!	168	78	81	20	36.5		3	Internal carotid artery occlusion	2	3	0	333	15.1333	0
1	2	76	6	2	1	dyspnea	1	0	#NULL!	116	85	112	28	37		2	Dyspnea	2	2	0	1030	5.1	0
1	2	76	3	3	1	mental change	4	0	#NULL!	측불	측불	측불	측불	측불		1	Cardiac arrest	5	1	0	150	8.9	0
1	1	77	9	2	1	dizziness	1	0	#NULL!	108	66	66	18	36.6		3	Dizziness	1	3	0	405	6.16667	0
1	1	80	7	2	1	dyspnea	1	0	#NULL!	측불	측불	87	28	36.8		2	Dyspnea	2	2	0	324	2.33333	0
1	1	82	8	2	1	dyspnea	1	0	#NULL!	181	74	61	22	36.3		2	Heart failure	2	2	0	351	3.88333	0
1	1	86	6	2	1	anemia w/u	1	0	#NULL!	110	66	100	20	37		3	Irritability and anger	1	3	0	602	8.06667	0
1	2	86	6	4	2	DZ - Dizziness	1	0	#NULL!	160	76	64	20	36		3	Dizziness	2	3	0	356	17.3667	0
1	1	88	5	3	1	Discomfort, Chest	1	0	#NULL!	119	66	75	20	36.5		2	Dyspnea	1	2	0	272	6.83333	0
1	2	16	7	2	2	forehead laceration	1	0	#NULL!	137	79	81	16	37.7		4	Injury of head	1	4	0	87	3.08333	0
1	1	16	6	2	1	post seizure	1	0	#NULL!	132	98	94	18	36.6		3	Seizure	4	3	0	36	6.08333	0
2	2	16.8	15	3	1	light headness	1	0	#NULL!	100	60	68	20	36.2	98	3	Syncope	1	3	0	344	2	0
2	1	17.2	5	1	1	H-Headache	1	0	#NULL!	90	60	128	24	38.1	99	3	(Seizure) Convulsive NOS	1	3	0	8790	2	0
1	2	18	9	4	1	altered mentality	3	0	#NULL!	102	65	86	20	36.3		2	Acute ethanol intoxication	1	2	0	254	7.85	0
1	1	19	9	3	1	eye discomfort	1	0	#NULL!	132	78	91	20	36.5		4	Corneal erosion	1	4	0	50	3.45	0
1	2	19	9	1	1	po medication	1	0	#NULL!	117	70	72	16	36		5	Acute urticaria	1	5	0	26	16.6833	0
2	2	19.4	7	3	1	fever	1	0	#NULL!	130	80	110	20	38.4	98	4	Fever, unspecified	1	4	0	9470	4	0
2	1	19.7	4	3	1	both hand numbness	1	0	#NULL!	120	70	78	24	36	98	4	Hyperventilation	1	4	0	190	2	0
1	2	20	8	3	1	이상한 행동을 한다	1	0	#NULL!	163	85	100	20	36		4	Schizophrenia	2	4	0	213	11.2833	0
1	1	20	6	3	2	finger laceration	1	0	#NULL!	154	86	98	18	36.4		4	Laceration of finger without nail damage	1	4	0	32	3.23333	0
1	1	20	3	3	2	Sexual Abuse of Adult	1	0	#NULL!	150	87	115	18	36.5		3	Sexual abuse	1	3	0	155	6.96667	0
1	2	21	8	3	2	DI, drug intoxication	2	0	#NULL!	113	55	87	18	36.9		2	Poisoning by benzodiazepine	4	2	0	183	6.33333	0
2	2	21	6	3	1	dyspnea	1	0	#NULL!	130	90	108	20	36.6	92	3	Other specified interstitial pulmonary diseases	2	3	0	625	3	0
2	1	21.5	12	3	1	skin rash	1	0	#NULL!	100	60	84	20	37.3	98	4	Rash and other nonspecific skin eruption	1	4	0	698654	2	0
2	2	21.9	5	4	1	hematemesis	1	0	#NULL!	100	60	84	20	36.6	98	3	Mallory - Weiss syndrome	2	3	0	9484	2	0
1	1	22	10	3	1	bleeding, gingival	1	0	#NULL!	140	110	70	20	36.5		4	Gingival hemorrhage	1	4	0	183	7.25	0
1	1	22	13	3	1	심계항진	1	0	#NULL!	99	65	74	20	36.6		4	Palpitation	1	4	0	163	5.06667	0
2	2	22.4	10	2	1	mental change	3	0	#NULL!	100	60	98	24	37.6	85	2	Stupor	1	2	0	8703	4	0
1	2	23	8	3	2	laceration, scalp	1	0	#NULL!	167	105	78	18	36.5		4	Laceration of scalp	1	4	0	184	6.01667	0
1	2	24	11	2	2	nasal injury	1	0	#NULL!	132	77	65	18	36.4		4	Fracture of nasal bone closed	1	4	0	192	4.15	0
1	1	24	3	3	1	Near syncope	1	0	#NULL!	139	77	70	18	36		3	Syncope	1	3	0	190	4.05	0
1	1	24	4	3	1	po medication	1	0	#NULL!	129	69	89	20	36.9		5	Prescription of emergency contraception	1	5	0	29	13.6167	0
2	1	24	6	2	1	dyspnea	1	0	#NULL!	110	70	82	20	36.0	99	3	Anaphylaxis NOS	1	3	0	9582	2	0
1	2	24	2	2	1	post seizure	2	0	#NULL!	144	84	88	18	37.4		2	Seizure	1	2	0	0.0928935	5	0
1	1	24	5	2	1	syncope	1	0	#NULL!	134	86	100	16	36.8		4	Vasovagal syncope	1	4	0	150	4.31667	0
1	1	24	13	3	1	vomiting	1	0	#NULL!	120	75	84	16	36.9		3	Acute gastroenteritis	1	3	0	482	15.2	0
2	1	24	6	3	1	hematochezia	1	0	#NULL!	130	80	90	20	36.2	99	3	Crohn’s disease NOS, unspecified	2	3	0	275	5	0
1	1	25	5	1	2	sexual violence	1	0	#NULL!	103	66	80	18	37		3	Sexual abuse of adult	1	3	0	95	8.58333	0
1	2	25	10	3	2	eyelid laceration	1	0	#NULL!	139	80	83	18	36.5		4	Laceration of face	1	4	0	32	8.85	0
1	1	25	12	3	1	dizziness	1	0	#NULL!	127	73	85	20	36.5		5	Dizziness	1	5	0	129	7.76667	0
1	2	25	12	3	2	finger laceration	1	0	#NULL!	183	92	117	20	37.5		4	Injury of hand	1	4	0	332	3.4	0
1	1	25	4	2	1	vomiting	1	0	#NULL!	168	106	81	22	37		4	Vasovagal syncope	4	4	0	0.213727	10	0
1	1	26	12	3	2	sexual violence	1	0	#NULL!	117	86	83	16	36		4	Sexual abuse of adult	1	4	0	199	11.3167	0
1	2	26	6	3	1	vomiting	1	0	#NULL!	107	56	90	18	36.9		4	Acute gastroenteritis	1	4	0	77	3.13333	0
1	2	26	5	3	1	dizziness	1	0	#NULL!	119	76	72	16	36		3	Benign paroxysmal positional vertigo	1	3	0	182	5.9	0
1	1	26	3	3	2	laceration, chin	1	0	#NULL!	145	91	114	16	36		4	Fracture of mandible, condylar process closed	1	4	0	200	3.18333	0
1	2	26	3	3	1	F/C, C/S	1	0	#NULL!	165	106	102	20	37.3		4	Fever	1	4	0	92	7.9	0
1	2	26	10	3	1	general weakness	1	0	#NULL!	158	109	77	20	36.6		4	Dyspepsia	1	4	0	270	4	0
1	1	27	10	3	1	cough	1	0	#NULL!	118	85	86	20	36		5	Cough	1	5	0	51	5.38333	0
1	1	27	12	2	1	depression	1	0	#NULL!	149	85	103	20	36.5		4	Major depressive disorder	2	4	0	903	5.23333	0
1	2	27	5	2	1	dizziness	1	0	#NULL!	177	102	80	18	36.8		3	Dizziness	1	3	0	142	3.26667	0
1	2	27	5	2	1	hematemesis	1	0	#NULL!	163	99	86	16	37.1		2	Viral infection	1	2	0	430	3.93333	0
1	2	27	3	3	1	fever	1	0	#NULL!	86	77	97	16	37.3		2	Aspiration pneumonia	2	2	0	542	8.76667	0
1	1	27	9	3	1	Suicidal Attempt	1	0	#NULL!	110	69	96	20	36.2		3	Suicide tendency	2	3	0	442	7.41667	0
1	2	28	5	2	1	alcohol smelling state, drunken state	3	0	#NULL!	122	68	96	18	35.5		4	Acute intoxication of alcohol	1	4	0	423	6.53333	0
1	1	28	10	3	1	Facial Palsy	1	0	#NULL!	134	76	68	20	37		3	Bell's palsy	1	3	0	75	3.06667	0
1	2	29	8	3	2	finger laceration	1	0	#NULL!	129	76	87	18	36.8		4	Laceration of finger without nail damage	1	4	0	85	5.06667	0
1	2	29	4	1	2	eyebrow laceration	1	0	#NULL!	139	78	89	18	36.6		4	Laceration of face	1	4	0	38	2.9	0
1	1	29	7	3	1	skin rash	1	0	#NULL!	146	72	77	18	36.1		5	Allergy	1	5	0	55	6.53333	0
1	2	29	11	3	1	diarrhea	1	0	#NULL!	138	85	126	20	37.4		3	Acute gastroenteritis	1	3	0	161	4.38333	0
2	1	29.4	10	2	1	hallucination	1	0	#NULL!	110	70	80	20	36.0	98	4	Paranoid schizophrenia	2	4	0	510	2	0
2	1	29.7	6	3	1	erythematous papule	1	0	#NULL!	110	70	80	20	36.0	96	5	Allergic urticaria	1	5	0	175	3	0
2	1	30.3	12	3	1	fever & chill	1	0	#NULL!	90	50	84	20	38.7	97	4	Fever, unspecified	1	4	0	508	4	0
2	1	30.5	7	4	1	dyspnea	1	0	#NULL!	90	60	103	20	36.8	98	3	Cough with dyspnea	2	3	0	9619	5	0
1	2	31	5	5	1	Suicidal thoughts (finding)	1	0	#NULL!	150	108	90	18	36.6		3	Melena	2	3	0	142	13.5167	0
2	1	31.9	7	3	1	right nasal bleeding	1	0	#NULL!	160	100	108	22	36.4	98	4	Epistaxis	1	4	0	415	3	0
1	1	32	10	3	1	fever	1	0	#NULL!	117	68	108	18	36.8		3	Viral infection	1	3	0	98	5.91667	0
1	2	32	14	3	1	post seizure	1	0	#NULL!	164	90	111	20	36		3	Paranoid schizophrenia	1	3	0	204	17.25	0
1	2	32	6	3	1	epistaxis	1	0	#NULL!	136	85	100	16	36.1		4	Epistaxis	1	4	0	20	10.8833	0
1	2	33	8	3	1	seizure	4	0	#NULL!	측불	측불	측불	측불	측불		1	Seizure	4	1	0	56	7.41667	0
1	2	33	11	3	1	eye discomfort	1	0	#NULL!	147	87	81	20	37.2		5	Allergy	1	5	0	49	6.31667	0
2	1	33.2	12	3	2	nausea	1	0	#NULL!	110	70	80	20	36.1	99	4	Superficial injury of other parts of head, contusion	1	4	0	21	3	0
1	2	34	4	2	1	Delusional Idea	1	0	#NULL!	156	96	123	18	36.5		3	Sore throat	4	3	0	156	8.21667	0
1	1	34	10	3	1	dyspnea	1	0	#NULL!	132	77	76	20	36.6		3	Asthma	1	3	0	131	7.71667	0
1	1	34	8	3	1	DZ - Dizziness	1	0	#NULL!	117	80	76	16	36		3	Dizziness	1	3	0	117	16.95	0
1	1	34	7	3	2	cerebral concussion	1	0	#NULL!	139	83	90	20	36		4	Injury of head	1	4	0	252	9.43333	0
2	1	34	7	3	1	fever	1	0	#NULL!	170	100	80	20	36.0	98	4	Seasonal influenza virus identified influenzal acute upper respiratory infection	2	4	0	875	4	0
2	1	34	4	3	1	fever	1	0	#NULL!	110	70	87	20	36.3	99	4	Acute pyelonephritis	2	4	0	620	4	0
2	1	34.1	2	4	1	Convulsion	1	0	#NULL!	130	80	95	20	36.0	100	3	Other and unspecified convulsions	1	3	0	904	5	0
2	2	34.3	5	4	2	anterior chest discomfort	1	0	#NULL!	120	80	66	20	37.5	99	3	Toxic effect of carbon monoxide	1	3	0	9281	3	0
2	1	34.9	8	2	1	Vaginal Bleeding	1	0	#NULL!	100	60	102	20	36.5	99	3	Delayed and secondary postpartum haemorrhage	2	3	0	7894	1	0
1	1	35	9	1	1	anxiety	1	0	#NULL!	124	75	86	20	36.6		3	Anxiety disorder	2	3	0	195	6.1	0
1	1	35	8	3	1	Vaginal Bleeding	1	0	#NULL!	99	64	58	20	36.4		3	Vaginal bleeding	1	3	0	235	6.51667	0
2	1	35.6	8	3	1	dyspnea	1	0	#NULL!	120	80	68	24	36.4	100	3	Dyspnoea	1	3	0	10070	5	0
1	1	36	9	3	2	vaginal bleeding	1	0	#NULL!	129	69	58	16	36.7		3	Threatened abortion	1	3	0	168	5.85	0
1	1	36	4	4	1	abd pain	1	0	#NULL!	126	65	108	18	38		3	Abdominal pain	2	3	0	62	5.7	0
1	2	36	9	3	1	어지러움	1	0	#NULL!	157	100	66	22	36		3	Dizziness	1	3	0	277	4.66667	0
2	1	36.1	8	3	1	dizziness	1	0	#NULL!	140	90	78	20	36.4	99	3	Dizziness and giddiness	1	3	0	423	3	0
2	1	36.7	8	3	1	headache	1	0	#NULL!	110	60	68	20	36.3	측불	4	Headache	1	4	0	210	4	0
1	1	37	4	2	2	face laceration	2	0	#NULL!	163	94	109	20	36		4	Laceration of face	4	4	0	0.026713	5	0
1	1	37	13	3	1	vaginal bleeding	1	0	#NULL!	140	90	103	20	36.2		3	Vaginal bleeding	2	3	0	274	6.2	0
1	1	38	9	3	1	dizziness	1	0	#NULL!	136	88	71	20	37.1		3	Benign paroxysmal positional vertigo	1	3	0	83	3.61667	0
1	2	38	3	3	1	fever	1	0	#NULL!	153	84	119	16	39		3	Liver abscess	2	3	0	422	7.46667	0
2	2	38.8	10	4	1	Confusion state	3	0	#NULL!	80	50	72	20	36.8	86	2	Hepatorenal syndrome	2	2	0	518	5	0
1	1	39	4	3	1	Vaginal Bleeding	1	0	#NULL!	96	78	86	16	36.2		2	Vaginal bleeding	1	2	0	228	9.18333	0
1	1	39	5	3	1	anxiety	1	0	#NULL!	203	104	108	18	36.5		4	Anxiety disorder	1	4	0	101	9.35	0
2	1	39.6	10	3	2	Open Wound	1	0	#NULL!	110	70	80	20	36.7	98	4	Contusion of other and unspecified parts of foot	1	4	0	27	5	0
1	1	40	5	3	1	anxiety	1	0	#NULL!	102	80	100	18	36.7		4	Anxiety state	1	4	0	43	8.75	0
1	1	40	10	3	2	sexual violence	1	0	#NULL!	133	107	127	28	37.2		3	Sexual abuse	1	3	0	256	11.15	0
1	2	41	9	3	2	scratch wound	1	0	#NULL!	194	130	102	18	36.5		5	Superficial injury of forearm	1	5	0	30	4.51667	0
1	2	41	9	2	2	facial injury	1	0	#NULL!	158	93	89	16	36.7		3	Acute pain	1	3	0	239	9	0
1	1	41	13	3	2	scalp lac.	1	0	#NULL!	123	65	86	18	36.6		4	Laceration of scalp	1	4	0	28	11.9167	0
1	1	41	10	3	1	diarrhea	1	0	#NULL!	117	71	94	16	37.1		4	Acute gastroenteritis	1	4	0	70	10.0167	0
1	2	41	7	3	1	distension, abd	1	0	#NULL!	204	115	118	20	36.8		3	Chronic cough	2	3	0	312	15.2	0
1	2	41	9	1	1	facial palsy left	1	0	#NULL!	150	82	70	16	36.4		3	Paresthesia	1	3	0	163	14.7333	0
1	2	41	9	1	2	FB in esophagus	1	0	#NULL!	126	79	75	16	36.7		4	Foreign body in throat food	1	4	0	59	4.15	0
1	2	41	9	3	2	forehead laceration	1	0	#NULL!	124	78	83	20	36.2		4	Laceration of face	1	4	0	67	5.1	0
1	1	42	4	2	1	left side weakness	1	0	#NULL!	측불	측불	측불	16	37		2	Muscle weakness other	2	2	0	264	6.53333	0
1	2	42	6	2	1	epistaxis	2	0	#NULL!	102	64	74	20	36.5		4	Head trauma	1	4	0	276	4.35	0
1	2	43	11	3	1	구토	1	0	#NULL!	126	81	86	20	36.8		4	Ureter stone	1	4	0	118	15.5667	0
1	1	43	8	3	1	Facial Palsy	1	0	#NULL!	160	94	88	20	36.4		3	Bell's palsy	1	3	0	229	11.8167	0
2	2	43.5	9	3	2	right ocular pain	1	0	#NULL!	120	80	84	20	36.4	97	4	Corneal abrasion	1	4	0	91	5	0
2	2	43.7	5	4	1	hematemesis	1	0	#NULL!	150	70	84	20	36.5	96	3	Gastrointestinal haemorrhage, unspecified	5	3	0	9627	2	0
2	2	43.8	4	2	1	mental change	2	0	#NULL!	180	100	82	22	36.7	96	2	Intracerebral haemorrhage in thalamus	7	2	0	189	4	0
2	2	43.9	4	1	1	LOC	1	0	#NULL!	100	60	75	20	36.2	98	3	Syncope	2	3	0	514	2	0
1	2	44	4	3	1	손발이 저림	1	0	#NULL!	139	86	51	16	36.2		3	Paresthesia	2	3	0	249	6.23333	0
1	1	44	4	3	1	dizziness	1	0	#NULL!	170	92	70	20	37		3	Benign paroxysmal positional vertigo	1	3	0	143	3.21667	0
1	1	44	4	3	2	skin defect	1	0	#NULL!	162	76	102	20	36		4	Amputation of hand and wrist, traumatic	1	4	0	188	12.2	0
2	1	44	2	3	1	skin eruption	1	0	#NULL!	110	60	110	20	37.5	98	4	Rash and other nonspecific skin eruption	2	4	0	9237	4	0
2	2	44.7	12	4	1	syncope	1	0	#NULL!	100	60	82	20	36.4	98	3	Syncope	2	3	0	699667	5	0
1	1	45	10	3	1	fever	1	0	#NULL!	105	62	93	20	38.6		3	Breast cancer left	1	3	0	116	5.25	0
1	1	45	13	2	1	dizziness	1	0	#NULL!	145	83	67	20	36.7		3	Vestibular neuronitis	1	3	0	184	12.8833	0
1	2	45	10	2	1	general weakness	1	0	#NULL!	122	81	88	18	37.7		3	Hypocalcemia	2	3	0	268	11.4333	0
2	2	45.5	5	3	2	Chemical Burn	1	0	#NULL!	120	80	80	20	36.5	98	2	Burn of cornea and conjunctival sac	2	2	0	989	2	0
1	1	46	4	2	1	alcohol smelling state, drunken state	2	0	#NULL!	154	81	94	16	36.4		4	Acute intoxication of alcohol	1	4	0	621	5.13333	0
2	2	46.2	7	3	1	diarrhea	1	0	#NULL!	150	90	98	18	36.4	99	3	Chronic kidney disease, unspecified	2	3	0	9963	2	0
2	1	46.7	12	3	1	Urticarial rash	1	0	#NULL!	100	60	72	22	36.8	98	4	Allergic urticaria	1	4	0	74	5	0
1	1	47	7	3	1	dizziness	1	0	#NULL!	104	77	72	18	36.6		3	Dizziness	1	3	0	161	6.71667	0
2	2	47.1	6	3	1	palpitation	1	0	#NULL!	100	60	100	20	36.7	92	3	Other chest pain	1	3	0	698798	2	0
2	1	47.6	6	2	1	Lt. hemiparesis	1	0	#NULL!	160	90	66	20	36.6	98	2	Cerebral infarction due to unspecified occlusion or stenosis of middle cerebral artery	2	2	0	7889	5	0
1	2	48	8	2	2	knee pain	2	0	#NULL!	121	87	71	18	36		5	Headache	1	5	0	336	7.88333	0
1	2	48	6	2	1	Suicidal ideation	1	0	#NULL!	132	71	114	18	36.5		3	Acute intoxication of alcohol	4	3	0	106	7.98333	0
1	2	48	14	3	2	facial injury	1	0	#NULL!	210	112	79	20	37.6		4	Laceration of chin	1	4	0	223	6.16667	0
1	1	48	5	3	1	dizziness	1	0	#NULL!	102	45	59	18	36.3		3	Benign paroxysmal positional vertigo	1	3	0	46	4.56667	0
1	2	48	5	3	1	dyspnea	2	0	#NULL!	79	40	125	20	36.9		2	Dyspnea	2	2	0	462	2.86667	0
2	2	48.5	9	4	1	hematemesis	1	0	#NULL!	130	80	78	18	36.2	99	2	Esophageal varices with bleeding, Idiopathic	2	2	0	2067	3	0
1	2	49	8	3	2	finger laceration	1	0	#NULL!	142	87	102	18	36.5		4	Laceration of finger without nail damage	1	4	0	48	6.95	0
1	1	49	9	2	2	Suicidal Attempt	1	0	#NULL!	114	76	109	18	36.5		2	Suicide tendency	4	2	0	231	8.98333	0
1	2	49	8	3	2	DI, drug intoxication	3	0	#NULL!	210	131	121	24	37.5		2	Drug intoxication	4	2	0	1388	13.6167	0
2	1	49.2	9	3	1	nausea	1	0	#NULL!	140	90	64	22	36.3	99	3	Nausea alone	1	3	0	190	5	0
2	1	49.2	3	3	1	ant. chest pain	1	0	#NULL!	110	60	76	20	36.0	99	4	Ischaemic chest pain	1	4	0	601	3	0
1	2	50	7	3	2	eyelid laceration	1	0	#NULL!	137	76	103	16	36.3		4	Laceration of face	1	4	0	161	7.08333	0
1	1	50	5	3	1	Urticarial rash	1	0	#NULL!	140	73	91	22	37.4		3	Dyspnea	2	3	0	740	6.73333	0
1	1	50	7	3	1	우울증	1	0	#NULL!	140	65	60	16	37		3	Depression	2	3	0	172	13.6833	0
1	2	50	9	3	2	skin defect	1	0	#NULL!	151	93	74	16	36		4	Injury of face	1	4	0	67	7.85	0
2	1	50.3	9	3	1	vaginal bleeding	1	0	#NULL!	140	100	68	20	36.2	98	3	Other specified abnormal uterine and vaginal bleeding	1	3	0	699303	3	0
2	2	50.4	7	3	1	chest palpitation	1	0	#NULL!	100	60	110	20	36.2	96	4	Supraventricular tachycardia	1	4	0	343	3	0
2	2	50.8	1	4	1	hemoptysis	1	0	#NULL!	130	90	90	20	36.3	98	3	Haemoptysis	1	3	0	12114	5	0
1	1	51	11	6	1	Vaginal Bleeding	1	0	#NULL!	118	54	111	18	36.1		3	Vaginal bleeding	1	3	0	774	11.1	0
1	2	51	13	3	1	CT film copy	1	0	#NULL!	측불	측불	측불	측불	측불		5	Hepatocellular carcinoma	1	5	0	32	6.38333	0
2	1	51.3	1	4	1	mental change	4	0	#NULL!	60	측불	72	측불	35.7	86	1	Cardiac arrest with successful resuscitation	6	1	0	392	5	0
2	1	51.4	4	3	1	whirling type vertigo	1	0	#NULL!	140	70	72	20	36.2	96	3	Dizziness and giddiness	1	3	0	287	2	0
2	2	51.5	12	4	1	melena	1	0	#NULL!	190	100	80	20	36.0	98	2	Gastrointestinal haemorrhage, unspecified	2	2	0	10613	4	0
2	1	51.8	11	4	1	fever	1	0	#NULL!	70	측불	80	20	38.5	97	2	Acute pyelonephritis	2	2	0	9710	4	0
1	2	52	6	2	1	altered mentality	1	0	#NULL!	163	99	93	18	36		3	Acute intoxication of alcohol	1	3	0	83	10.9	0
1	2	52	11	3	1	dizziness	1	0	#NULL!	169	106	70	20	37.1		3	Dizziness	1	3	0	157	7.33333	0
1	2	52	6	4	1	hematemesis	1	0	#NULL!	119	68	86	16	36.5		2	Hepatocellular carcinoma	2	2	0	279	5.7	0
2	2	52.1	5	2	1	hematemesis	1	0	#NULL!	100	60	100	20	36.6	98	2	Gastrointestinal haemorrhage, unspecified	2	2	0	10386	3	0
2	2	52.5	12	3	1	hematemesis	1	0	#NULL!	130	90	84	20	36.0	99	3	Gastrointestinal haemorrhage, unspecified	2	3	0	426	5	0
2	2	52.5	8	3	1	hematemesis	1	0	#NULL!	100	60	110	20	36.1	98	3	Esophageal varices without bleeding, Sencondary	2	3	0	1022	3	0
2	2	52.6	8	3	1	Abnormality, Visual Acuity	1	0	#NULL!	110	60	74	20	36.6	95	2	Cerebrovascular accident NOS	2	2	0	9542	4	0
2	2	52.7	6	3	1	diarrhea	1	0	#NULL!	100	60	84	20	36.4	97	3	Chronic kidney disease, unspecified	2	3	0	10183	4	0
1	1	53	9	3	1	dizziness	1	0	#NULL!	221	111	62	20	36		3	Vestibular neuritis	1	3	0	129	8.76667	0
1	1	53	9	6	1	dizziness	1	0	#NULL!	103	67	70	18	36.5		3	Peripheral vertigo	2	3	0	78	3.46667	0
1	2	53	9	2	2	head injury	1	0	#NULL!	161	97	64	20	36.7		3	Laceration of scalp	4	3	0	219	6.53333	0
2	2	53.1	9	2	1	dizziness	1	0	#NULL!	100	60	68	18	36.2	99	3	Orthostatic hypotension	1	3	0	2040	4	0
2	2	53.1	5	4	1	anterior chest discomfort	1	0	#NULL!	130	80	104	22	36.2	98	3	Atrial fibrillation and atrial flutter, unspecified	2	3	0	701	3	0
2	2	53.2	7	4	1	whirling type vertigo	1	0	#NULL!	110	70	70	20	36.0	98	3	Vestibular neuronitis	1	3	0	484	2	0
2	1	53.3	5	3	2	dizziness	1	0	#NULL!	130	80	80	18	36.1	97	2	Ingested mushrooms, toxic effect of	2	2	0	522	5	0
2	1	53.6	12	4	2	D - Diarrhea	1	0	#NULL!	130	80	101	20	36.5	96	2	Pesticide, unspecified, toxic effect of	2	2	0	281	3	0
2	1	53.8	3	3	1	cough	1	0	#NULL!	180	100	108	24	36.6	80	3	Dyspnoea	2	3	0	10895	4	0
1	2	54	15	2	2	dysarthria	1	0	#NULL!	169	110	100	20	36.9		3	Dysarthria	2	3	0	226	6.65	0
2	2	54.1	2	3	1	hemoptysis	1	0	#NULL!	130	90	90	20	36.2	97	3	Bronchiectasis	2	3	0	1045	2	0
1	1	55	8	3	1	urinary Sx.-symptom	1	0	#NULL!	137	78	80	20	36.4		4	Acute cystitis	1	4	0	126	5	0
1	1	55	9	3	1	syncope	1	0	#NULL!	134	90	80	20	36.6		3	Panic attack	1	3	0	120	6.95	0
2	1	55.4	5	3	1	dizziness	1	0	#NULL!	200	120	64	20	36.4	98	3	Headache	1	3	0	921	3	0
1	2	56	9	1	1	for examination	1	0	#NULL!	135	85	90	18	37.3		5	Abnormal finding on abdominal and retroperitoneal imaging	1	5	0	222	10.6833	0
1	1	56	10	3	1	voiding difficulty	1	0	#NULL!	107	65	83	20	36		4	Acute urinary retension	1	4	0	52	10.0167	0
2	1	56.3	9	3	1	Urticarial rash	1	0	#NULL!	120	70	78	20	36.6	97	4	Allergic urticaria	1	4	0	7800	3	0
2	2	56.4	3	2	1	nausea	1	0	#NULL!	100	60	72	20	36.5	97	3	Hepatocellular carcinoma	1	3	0	537	4	0
1	2	57	4	3	1	right side weakness	1	0	#NULL!	177	100	119	18	36.5		3	Muscle weakness multiple site	2	3	0	547	7.18333	0
1	2	57	7	4	1	desaturation	3	0	#NULL!	124	74	78	28	37		2	Dyspnea	2	2	0	998	8.16667	0
1	2	57	7	3	2	eyebrow laceration	1	0	#NULL!	133	67	89	16	36.8		4	Laceration of face	1	4	0	90	10.4667	0
1	2	57	3	3	2	eye trauma	1	0	#NULL!	157	97	82	20	36		2	Hyphema, traumatic	1	2	0	106	6.81667	0
2	2	57	8	3	1	palpitation	1	0	#NULL!	130	90	106	20	36.5	99	3	Paroxysmal atrial fibrillation	1	3	0	525	2	0
2	1	57.1	2	3	1	dysuria	1	0	#NULL!	130	70	74	20	36.2	98	4	Urinary tract infection, site not specified	1	4	0	622	4	0
2	2	57.6	6	2	1	fever	1	0	#NULL!	130	80	100	20	36.9	98	3	Hepatitis NOS	2	3	0	11339	2	0
2	1	57.7	4	2	1	D - Diarrhea	1	0	#NULL!	110	60	100	18	36.2	98	3	Acute watery diarrhoea	1	3	0	776	2	0
2	1	57.7	1	4	2	post-CPR state	4	0	#NULL!	140	80	122	측불	36.0	90	1	Cardiac arrest with successful resuscitation	2	1	0	1010	2	0
2	2	57.8	5	4	2	Discomfort, Throat	1	0	#NULL!	100	60	104	28	36.7	94	2	Ingested mushrooms, toxic effect of	2	2	0	522	2	0
2	1	57.8	10	2	1	vomiting	1	0	#NULL!	160	100	94	22	36.4	98	2	Nause with vomiting	1	2	0	8379	5	0
2	2	57.9	15	4	1	post-CPR state	4	0	#NULL!	측불	측불	측불	측불	측불	측불	1	Cardiac arrest, unspecified	6	1	0	123	2	0
1	1	58	4	1	1	facial lesion	1	0	#NULL!	145	96	93	18	36.6		5	Dermatitis	1	5	0	46	6.26667	0
2	2	58.2	7	3	1	Rt. side motor weakness	1	0	#NULL!	100	60	106	20	36.3	97	3	Secondary malignant neoplasm of brain	1	3	0	8064	5	0
2	2	58.2	9	3	1	dizziness	1	0	#NULL!	130	90	72	20	36.4	98	2	Atrial fibrillation and atrial flutter, unspecified	5	2	0	9299	3	0
2	1	58.3	3	4	1	right motor weakness	1	0	#NULL!	160	100	84	20	36.7	98	2	Cerebral infarction due to thrombosis of unspecified cerebral arteries	2	2	0	262	2	0
2	2	58.3	3	2	1	Fever, Unspecified	1	0	#NULL!	140	90	88	20	37.8	99	4	Viral infection, unspecified	1	4	0	742	2	0
2	1	58.4	8	4	1	melena	1	0	#NULL!	110	60	70	20	36.5	98	3	Gastrointestinal haemorrhage, unspecified	2	3	0	10175	3	0
2	2	58.6	11	2	2	mental change	2	0	#NULL!	160	100	66	20	36.5	99	2	Traumatic subdural hemorrhage without open intracranial wound	7	2	0	107	3	0
1	2	59	5	2	1	palpitation	1	0	#NULL!	179	98	70	18	36		4	Palpitation	1	4	0	179	7.45	0
1	2	59	9	3	1	dysarthria	1	0	#NULL!	196	108	66	16	36		3	Stroke	4	3	0	304	5.45	0
1	2	59	11	1	1	itching	1	0	#NULL!	149	100	97	18	36.4		5	Acute urticaria	1	5	0	18	4.36667	0
1	2	59	9	3	2	copy	1	0	#NULL!	측불	측불	측불	측불	측불		5	Stroke	1	5	0	21	6.88333	0
2	1	59.5	8	3	1	hemoptysis	1	0	#NULL!	120	80	76	20	36.3	98	3	Haemoptysis	1	3	0	334	4	0
1	1	60	7	3	1	facial palsy left	1	0	#NULL!	149	75	85	20	36.4		3	Bell's palsy	1	3	0	133	6.13333	0
1	2	60	8	2	1	DZ - Dizziness	1	0	#NULL!	146	80	81	20	36		3	Vestibular neuritis	1	3	0	199	13.6667	0
2	2	60	5	3	1	Rt. side motor weakness	1	0	#NULL!	120	60	110	20	36.8	95	4	Cerebrovascular accident NOS	1	4	0	194	5	0
2	1	60.1	6	3	1	fever	1	0	#NULL!	140	80	82	20	36.0	98	4	Choledocholithiasis with cholangitis, With obstruction	2	4	0	651	4	0
2	2	60.2	8	3	1	dyspnea	1	0	#NULL!	130	80	98	20	36.4	99	3	Dilated cardiomyopathy	2	3	0	700092	2	0
1	2	61	4	2	1	dyspnea	1	0	#NULL!	143	61	73	16	36.7		3	Dyspnea	2	3	0	444	7.13333	0
1	2	61	12	2	2	Dental Problem	1	0	#NULL!	136	71	81	20	37.1		2	Avulsion of tooth	1	2	0	51	8.3	0
1	1	61	12	1	1	skin rash	1	0	#NULL!	122	68	67	16	36.2		5	Urticaria	1	5	0	0.134317	5	0
1	2	61	9	1	1	PTBD malfunction	1	0	#NULL!	101	73	93	16	36.4		4	Percutaneous catheter problem	1	4	0	286	6.76667	0
1	2	61	9	1	1	PTBD malfunction	1	0	#NULL!	101	73	93	16	36.4		4	Cholangiocarcinoma, extrahepatic	1	4	0	0.1989	6	0
2	2	61	9	3	1	dizziness	1	0	#NULL!	120	80	42	20	36.6	98	3	Other acute renal failure	2	3	0	363	2	0
2	2	61.1	12	3	1	dizziness	1	0	#NULL!	100	60	54	20	36.2	97	3	Dizziness and giddiness	1	3	0	351	3	0
2	1	61.9	5	2	1	dizziness	1	0	#NULL!	100	60	68	20	36.3	99	3	Vestibular neuronitis	2	3	0	524	2	0
1	1	62	9	2	1	Lt. side weakness	1	0	#NULL!	233	136	86	20	37		3	Intracerebral hemorrhage	3	3	0	139	5.5	0
2	1	62.1	10	3	1	mood depression	1	0	#NULL!	120	80	80	20	36.0	99	3	Illness NOS	1	3	0	227	5	0
2	2	62.4	12	2	1	dizziness	1	0	#NULL!	110	70	64	20	36.0	98	3	Dizziness and giddiness	2	3	0	255	1	0
2	2	62.5	4	3	1	Rt. side motor weakness	1	0	#NULL!	160	100	90	20	36.4	98	2	Cerebrovascular accident NOS	5	2	0	321	5	0
1	1	63	7	2	1	arrest	4	0	#NULL!	측불	측불	측불	측불	측불		1	Cardiac arrest	6	1	0	72	5.41667	0
2	2	63.2	4	3	1	dyspnea	1	0	#NULL!	140	100	88	24	36.3	94	3	Chronic obstructive pulmonary disease, unspecified, unspecified	2	3	0	891	2	0
1	2	64	8	3	1	distension, abd	1	0	#NULL!	120	79	86	16	36.7		5	Adenocarcinoma of colon, sigmoid	1	5	0	174	4.63333	0
1	2	64	9	1	1	hiccup	1	0	#NULL!	131	63	77	18	36.3		5	Hiccup	1	5	0	141	13.65	0
1	1	64	9	1	1	rigth side weakness	1	0	#NULL!	155	106	100	18	36.6		2	Seizure	1	2	0	330	6.35	0
2	2	64	7	3	1	dysarthria	1	0	#NULL!	130	70	98	20	36.4	98	3	Cerebral infarction due to thrombosis of middle cerebral artery	2	3	0	356	2	0
2	1	64	8	3	1	hematochezia	1	0	#NULL!	120	80	80	20	36.4	94	3	Gastrointestinal haemorrhage, unspecified	2	3	0	30715	3	0
2	2	64.3	8	4	1	Convulsion	1	0	#NULL!	120	70	72	20	36.4	97	3	Type 2 diabetes mellitus, without complications	5	3	0	952	4	0
1	2	65	9	3	1	distension, abd	1	0	#NULL!	131	72	89	16	37		5	Small cell lung cancer right	1	5	0	165	6.26667	0
1	2	65	10	2	1	confuse mentality	3	0	#NULL!	165	66	80	22	41		2	Acute pyelonephritis	1	2	0	278	5.71667	0
1	2	65	6	3	1	dyspnea	1	0	#NULL!	206	96	102	24	36.7		3	Chronic obstructive pulmonary disease severe	1	3	0	134	12.8833	0
1	1	65	7	3	1	palpitation	1	0	#NULL!	143	87	131	20	36		3	Palpitation	1	3	0	110	9.53333	0
1	1	65	11	3	1	cough	1	0	#NULL!	161	81	89	23	36.9		3	Heart failure	1	3	0	219	5.91667	0
2	2	65	5	3	1	hematochezia	1	0	#NULL!	130	100	74	20	36.3	99	3	Cirrhosis (of liver) NOS, unspecified	2	3	0	1209	4	0
2	2	65.1	7	2	1	mental change	1	0	#NULL!	120	60	70	20	36.0	98	2	Cerebral infarction due to embolism of middle cerebral artery	2	2	0	237	4	0
2	2	65.3	12	2	1	loss of consciousness	1	0	#NULL!	60	측불	68	20	36.3	91	2	Anaphylaxis NOS	1	2	0	407	1	0
2	1	65.3	5	4	1	hematemesis	1	0	#NULL!	130	80	90	22	36.9	97	2	Gastrointestinal haemorrhage, unspecified	5	2	0	9091	1	0
2	2	65.6	8	2	1	Lt. side weakness	1	0	#NULL!	120	80	90	20	36.2	98	2	Cerebral infarction due to thrombosis of middle cerebral artery	2	2	0	93	1	0
1	2	66	5	3	1	Motor weakness	1	0	#NULL!	156	73	82	18	36.9		3	Stroke	2	3	0	696	7.48333	0
1	2	66	8	3	1	hematemesis	1	0	#NULL!	162	97	81	20	36.8		2	Hematemesis	4	2	0	490	5	0
1	2	66	4	3	1	myalgia	1	0	#NULL!	97	57	85	20	37.3		4	Liver abscess	2	4	0	644	3.93333	0
1	2	66	12	3	1	general weakness	1	0	#NULL!	101	64	93	20	37.6		4	Dizziness	1	4	0	152	11.65	0
2	1	66.7	8	1	1	left diplopia	1	0	#NULL!	140	90	84	20	36.4	98	3	Diplopia	1	3	0	563	3	0
2	1	66.9	9	3	1	fever	1	0	#NULL!	160	100	87	20	36.3	99	4	Fever, unspecified	1	4	0	303	4	0
1	1	67	14	3	1	rotatory vertigo	1	0	#NULL!	191	97	62	16	36.9		3	Cerebral atherosclerosis	1	3	0	598	4.25	0
1	1	67	7	3	1	dysarthria	1	0	#NULL!	194	87	70	18	36.9		3	Transient ischemia attack	2	3	0	207	9.08333	0
1	2	67	5	2	1	dizziness	1	0	#NULL!	152	56	61	16	36.3		3	Benign paroxysmal positional vertigo	1	3	0	160	4.95	0
1	2	67	7	3	1	dysarthria	1	0	#NULL!	160	82	84	20	37.3		3	Stroke	2	3	0	271	16.0167	0
1	1	67	6	2	1	vomiting	1	0	#NULL!	119	94	112	16	37.1		4	Vomiting	1	4	0	109	4.26667	0
1	2	67	9	3	1	Urticarial rash	1	0	#NULL!	97	69	84	20	36.5		5	Acute urticaria	1	5	0	105	6.65	0
1	2	67	6	1	1	AVF malfunction	1	0	#NULL!	124	81	96	16	36.5		4	End stage renal disease	1	4	0	0.276019	14	0
1	2	67	9	2	1	general weakness	1	0	#NULL!	97	71	103	24	37.3		3	Squamous cell carcinoma of lung unspecified side	1	3	0	283	8.9	0
2	2	67	13	7	1	dizziness	1	0	#NULL!	150	80	110	24	36.5	98	3	Other syncope and collapse	1	3	0	273	2	0
2	2	67.5	5	2	1	dyspnea	1	0	#NULL!	110	70	100	20	36.5	96	3	Other bacterial pneumonia	2	3	0	10491	3	0
2	1	67.7	8	4	1	mental change	4	0	#NULL!	측불	측불	114	측불	35.8	95	1	Cardiac arrest with successful resuscitation	2	1	0	408	4	0
1	1	68	9	2	1	drowsy mentality	3	0	#NULL!	166	71	48	16	36.3		2	Hypertension	2	2	0	841	4.95	0
1	1	68	10	3	1	post seizure	3	0	#NULL!	111	63	76	20	36		2	Confusion	1	2	0	430	3.23333	0
1	1	68	5	2	1	Motor weakness	1	0	#NULL!	163	90	100	18	36.6		3	Transient ischemia attack	2	3	0	347	3.83333	0
1	2	68	7	3	1	hematochezia	1	0	#NULL!	101	77	97	20	36.7		3	Complete blood count abnormality	2	3	0	234	11.2	0
1	2	68	7	2	1	altered mental change	4	0	#NULL!	측불	측불	측불	측불	37.3		1	Intracerebral hemorrhage	3	1	0	135	5.61667	0
1	2	68	9	2	1	hypoglycemic	2	0	#NULL!	80	31	59	20	36.2		2	Hypoglycemia	5	2	0	50	3.88333	0
2	1	68	10	3	1	Whole body, skin rash	1	0	#NULL!	160	80	96	20	36.6	98	5	drug eruption	1	5	0	398	3	0
2	1	68.5	9	4	1	fever	1	0	#NULL!	140	80	98	20	36.6	98	4	Fever, unspecified	2	4	0	10535	5	0
2	2	68.9	5	4	1	dyspnea	1	0	#NULL!	160	100	76	20	36.3	88	2	Dyspnoea	2	2	0	363	2	0
2	2	68.9	9	4	1	dyspnea	1	0	#NULL!	130	80	94	20	36.4	92	3	Cirrhosis (of liver) NOS, unspecified	6	3	0	9226	2	0
1	2	69	13	1	1	dyspnea	1	0	#NULL!	137	88	115	20	36.2		3	Pleural effusion	1	3	0	336	14.45	0
1	2	69	10	1	1	Catheter removal	1	0	#NULL!	99	78	89	16	37.1		5	Percutaneous catheter problem	1	5	0	298	16.5	0
1	1	69	12	2	1	hematochezia	1	0	#NULL!	153	84	98	18	36.5		3	Hematochezia	2	3	0	358	16.0167	0
1	1	69	10	2	1	dizziness	1	0	#NULL!	156	85	72	20	36.6		3	Dizziness	2	3	0	257	3.05	0
2	2	69.1	3	4	1	general weakness	1	0	#NULL!	110	70	120	20	36.4	99	2	Dentoalveolar abscess NOS	2	2	0	840	2	0
2	2	69.2	5	3	1	Facial Palsy	1	0	#NULL!	110	70	66	20	36.2	98	3	Facial palsy	1	3	0	312	3	0
2	2	69.3	7	3	1	dyspnea	1	0	#NULL!	100	70	88	20	36.7	99	3	Pleural effusion, NEC	2	3	0	415	4	0
2	1	69.3	3	3	1	Urinary frequency	1	0	#NULL!	150	90	78	20	36.8	98	4	Dysuria	1	4	0	268	4	0
2	1	69.5	15	4	1	melena	1	0	#NULL!	130	90	94	20	36.6	99	3	Gastrointestinal haemorrhage, unspecified	1	3	0	829	4	0
2	2	69.6	11	3	1	C - Coughing	1	0	#NULL!	130	80	100	22	36.4	90	3	Pneumonia, unspecified	2	3	0	9027	5	0
2	2	69.7	6	2	1	dizziness	1	0	#NULL!	150	90	100	20	36.0	97	3	Posterior canal benign positional vertigo	1	3	0	7917	1	0
2	1	69.8	2	3	1	DZ - Dizziness	1	0	#NULL!	180	100	80	20	36.0	98	2	Vestibular neuronitis	1	2	0	456	4	0
1	1	70	9	1	1	rotatory vertigo	1	0	#NULL!	161	96	79	20	36.9		3	Vestibular neuronitis	1	3	0	454	5.38333	0
2	2	70	8	1	1	chest palpitation	1	0	#NULL!	120	80	84	20	36.4	94	3	Palpitations	1	3	0	229	2	0
2	2	70.1	5	2	1	mental change	1	0	#NULL!	170	100	88	20	36.5	99	2	Other specified diabetes mellitus, with hypoglycemia	2	2	0	508	3	0
1	2	71	5	3	1	hematuria	1	0	#NULL!	181	85	117	16	36.7		3	Hematuria	1	3	0	386	6.13333	0
1	1	71	10	3	1	dyspnea	1	0	#NULL!	102	58	108	28	36.6		2	Acute respiratory failure	1	2	0	168	16.9667	0
1	1	71	11	3	1	L side weakness	1	0	#NULL!	220	123	102	20	36		2	Stroke	2	2	0	168	8.56667	0
1	2	71	6	2	1	palpitation	1	0	#NULL!	165	97	86	16	36.9		3	Variant angina	1	3	0	256	6.8	0
1	2	71	12	1	1	voiding difficulty	1	0	#NULL!	152	105	101	18	36.6		4	Benign prostatic hyperplasia with obstruction	1	4	0	47	8.11667	0
2	1	71.3	6	3	1	dizziness	1	0	#NULL!	180	90	81	20	36.6	98	3	Dizziness and giddiness	1	3	0	226	2	0
2	2	71.7	3	3	1	fever	1	0	#NULL!	120	80	94	20	38.4	98	3	Fever, unspecified	2	3	0	278	2	0
2	2	71.8	6	4	1	LOC	1	0	#NULL!	140	100	60	22	36.0	94	2	Syncope	1	2	0	9774	3	0
2	1	71.8	6	4	1	Lt. hemiparesis	1	0	#NULL!	140	90	76	20	36.5	96	2	Cerebrovascular accident NOS	2	2	0	419	3	0
1	2	72	14	2	1	rigth side weakness	1	0	#NULL!	204	98	137	18	38		3	Metastatic cancer to the brain	2	3	0	1437	11.0167	0
1	2	72	7	3	1	PTBD leaukage	1	0	#NULL!	159	85	80	16	37.5		4	Klatskin tumor	2	4	0	555	7.68333	0
1	2	72	4	3	1	dyspnea	1	0	#NULL!	140	87	83	22	36.7		3	Observation for suspected malignant neoplasm	2	3	0	349	8.65	0
1	2	72	13	3	1	BST high	1	0	#NULL!	123	87	64	20	36.8		2	Hyperosmolar hyperglycemic syndrome	2	2	0	566	6.01667	0
2	1	72.2	7	4	1	melena	1	0	#NULL!	120	70	60	20	36.3	99	3	Gastrointestinal haemorrhage, unspecified	2	3	0	10007	1	0
2	1	72.6	6	3	1	DZ - Dizziness	1	0	#NULL!	120	70	90	20	36.4	97	3	Dizziness and giddiness	1	3	0	409	2	0
1	1	73	11	2	1	epistaxis	1	0	#NULL!	200	100	96	20	36		3	Epistaxis	1	3	0	87	4.98333	0
1	1	73	4	3	1	numbness	1	0	#NULL!	171	80	76	16	36.7		3	Numbness	1	3	0	132	10.4	0
1	1	73	8	6	1	dizziness	1	0	#NULL!	136	69	61	24	36.5		3	Psychogenic headache	1	3	0	183	11.55	0
1	2	73	11	3	1	dyspnea	1	0	#NULL!	95	70	122	23	36.6		3	Colon cancer, descending	2	3	0	617	5.35	0
2	2	73	6	4	1	right motor weakness	1	0	#NULL!	130	90	96	20	36.7	96	5	Transient cerebral ischaemic attack, unspecified	1	5	0	770	2	0
2	1	73	8	4	1	fever	1	0	#NULL!	100	60	70	20	37.4	98	4	Fever, unspecified	1	4	0	9785	2	0
2	2	73.7	12	3	1	itching sensation	1	0	#NULL!	120	80	80	20	36.4	98	5	Eczema NOS	1	5	0	234	3	0
2	1	73.7	10	2	1	Aphasia, Motor	1	0	#NULL!	160	90	80	20	36.2	98	2	Cerebrovascular accident NOS	1	2	0	7731	4	0
2	2	73.9	3	2	1	nasal bleeding	1	0	#NULL!	190	100	100	22	36.6	99	3	Epistaxis	1	3	0	986	5	0
1	1	74	8	2	1	Seizure Like Activity	1	0	#NULL!	161	97	63	14	36.3		3	Vasovagal syncope	1	3	0	173	4.28333	0
1	2	74	10	3	1	dizziness	1	0	#NULL!	147	74	63	18	36.3		4	Anemia	1	4	0	545	3.4	0
1	2	74	7	3	1	fever	1	0	#NULL!	147	84	109	16	37.1		4	Alcoholic liver cirrhosis without ascites	2	4	0	385	8.56667	0
1	1	74	15	2	1	dizziness	1	0	#NULL!	86	64	80	20	37.4		2	Hypoglycemia	2	2	0	1070	13.2833	0
2	1	74.2	10	2	1	confused mental status	2	0	#NULL!	170	100	74	20	36.5	97	2	Cirrhosis (of liver) NOS, Child-Pugh C	2	2	0	10355	4	0
2	2	74.2	6	4	1	mental change	3	0	#NULL!	100	60	80	20	36.0	98	2	Shock, unspecified	1	2	0	613	5	0
2	1	74.4	4	3	1	dyspnea	1	0	#NULL!	130	80	84	24	36.3	100	3	Ischaemic cardiomyopathy	2	3	0	10086	2	0
2	1	74.8	2	3	1	dysarthria	1	0	#NULL!	120	80	68	20	36.4	99	3	Cerebrovascular accident NOS	2	3	0	278	2	0
1	1	75	5	2	1	mental change	2	0	#NULL!	70	40	68	20	36.6		2	Dyspnea	2	2	0	603	7.76667	0
1	2	75	5	2	2	mental change	4	0	#NULL!	99	75	100	24	36		1	Multiple trauma	6	1	0	311	6.61667	0
1	1	75	5	3	1	acute dyspnea	1	0	#NULL!	203	105	124	20	37.5		3	Pulmonary thromboembolism	2	3	0	323	7.45	0
1	1	75	5	2	2	altered mentality	3	0	#NULL!	측불	측불	측불	측불	측불		2	Subarachnoid hemorrhage, traumatic without open wound	2	2	0	504	6.31667	0
2	1	75	10	3	1	dizziness	1	0	#NULL!	180	100	72	20	36.4	99	3	Dizziness and giddiness	1	3	0	208	3	0
2	2	75	3	3	1	diffuse abdominal discomfort	1	0	#NULL!	110	60	74	20	36.0	98	5	Liver cell carcinoma	1	5	0	330	4	0
2	2	75.3	6	4	1	syncope	1	0	#NULL!	160	100	60	20	36.6	96	3	Ischaemic chest pain	2	3	0	303	4	0
2	2	75.5	4	2	1	Rt. side motor weakness	1	0	#NULL!	120	70	60	20	36.3	98	2	Cerebral infarction due to embolism of middle cerebral artery	2	2	0	559	4	0
2	1	75.6	5	3	1	Rt. side motor weakness	1	0	#NULL!	120	80	78	20	36.3	100	3	Cerebrovascular accident NOS	5	3	0	8697	2	0
2	2	75.6	3	3	1	dysuria	1	0	#NULL!	220	110	66	20	36.5	99	4	Dysuria	1	4	0	20	2	0
2	2	75.6	9	3	1	blurred vision	1	0	#NULL!	120	80	88	20	36.0	97	4	Optic neuritis	2	4	0	699861	4	0
2	1	75.9	7	4	1	fever	1	0	#NULL!	100	60	65	20	36.5	99	3	Unspecified abdominal pain	7	3	0	1008	2	0
2	1	75.9	9	4	1	post-CPR state	4	0	#NULL!	측불	측불	측불	측불	측불	측불	1	Cardiac arrest, unspecified	6	1	0	35	4	0
1	2	76	5	2	1	hematemesis	1	0	#NULL!	186	102	100	18	36.5		3	Hemoptysis	1	3	0	318	15.0167	0
2	2	76	10	3	1	dizziness	1	0	#NULL!	100	70	110	20	36.5	97	3	Dizziness and giddiness	1	3	0	340	1	0
2	1	76.3	7	3	1	dizziness	1	0	#NULL!	140	90	70	20	36.1	98	3	Cerebral infarction due to thrombosis of posterior cerebral artery	1	3	0	9267	5	0
2	2	76.6	8	2	1	dyspnea	1	0	#NULL!	120	80	106	20	36.5	93	3	Bacterial pneumonia, unspecified	2	3	0	423	2	0
2	2	76.6	7	2	1	dizziness	1	0	#NULL!	130	80	56	20	36.2	20	3	Horizontal canal benign positional vertigo	1	3	0	8258	1	0
2	1	76.7	7	4	1	Lt. motor weakness	1	0	#NULL!	130	70	80	18	36.4	99	2	Cerebral infarction due to thrombosis of middle cerebral artery	2	2	0	7859	1	0
2	1	76.8	6	2	1	dizziness	1	0	#NULL!	190	100	88	20	36.4	98	3	Hypertension(arterial, essential, primary, systemic)	2	3	0	20087	1	0
1	2	77	9	2	1	dizziness	1	0	#NULL!	123	77	75	20	36.3		3	Sudden sensory neural hearing loss unilateral	1	3	0	83	3.4	0
2	1	77	6	3	1	dyspnea	1	0	#NULL!	100	60	108	22	36.8	98	3	Persistent atrial fibrillation	2	3	0	10118	3	0
2	2	77.2	12	3	1	mental confusion	1	0	#NULL!	180	100	75	20	36.4	97	3	Cerebral infarction due to thrombosis of middle cerebral artery	2	3	0	627	5	0
2	1	77.6	11	2	1	dyspnea	1	0	#NULL!	130	90	88	20	36.2	99	3	Heart failure, unspecified	2	3	0	9516	3	0
1	2	78	8	3	1	dizziness	1	0	#NULL!	132	63	101	16	36.8		3	Dizziness	1	3	0	129	5.38333	0
1	2	78	8	3	1	dizziness	1	0	#NULL!	132	63	101	16	36.8		3	Gallbladder cancer	1	3	0	129	5.38333	0
1	2	78	5	3	1	general weakness	1	0	#NULL!	144	75	81	16	36.8		4	End stage renal disease	2	4	0	794	9.71667	0
1	2	78	11	3	1	cold	1	0	#NULL!	197	102	95	20	37.3		5	Cough	1	5	0	191	5.71667	0
2	1	78.1	12	4	1	confusion mentality	2	0	#NULL!	140	100	74	20	36.5	95	2	Cerebrovascular accident NOS	2	2	0	9035	2	0
2	1	78.5	6	4	1	dyspnea	1	0	#NULL!	100	70	62	20	36.0	97	3	Ischaemic chest pain	2	3	0	10607	4	0
2	1	78.7	5	3	1	Lt hemiparesis	1	0	#NULL!	110	70	72	20	36.	99	3	Cerebral infarction due to thrombosis of middle cerebral artery	2	3	0	316	4	0
2	2	78.7	7	3	1	Difficulty in voiding	1	0	#NULL!	120	70	86	20	36.4	99	4	Anuria and oliguria	1	4	0	238	3	0
1	2	79	9	3	1	abnormal lab.	1	0	#NULL!	166	69	59	16	36.9		5	Leukocytosis	1	5	0	157	10.35	0
1	2	79	5	3	1	fever	1	0	#NULL!	140	64	87	20	37.5		4	Fever	2	4	0	606	3.8	0
1	1	79	3	4	1	tachycardia	1	0	#NULL!	111	58	90	22	37.5		3	Paroxysmal supraventricular tachycardia	1	3	0	414	7.35	0
2	1	79.1	8	3	1	loss of consciousness	1	0	#NULL!	90	60	60	20	36.2	96	3	Syncope	1	3	0	9961	4	0
2	1	79.3	8	4	1	blood tinged sputum	1	0	#NULL!	130	80	60	24	36.4	74	2	Haemoptysis	6	2	0	9378	5	0
2	2	79.4	8	2	1	dysarthria	1	0	#NULL!	140	80	82	20	36.7	90	2	Intracerebral haemorrhage, intraventricular	5	2	0	129	4	0
2	1	79.5	8	3	1	dyspnea	1	0	#NULL!	110	70	110	26	37.8	93	3	Gastroenteritis and colitis of unspecified origin	2	3	0	9577	4	0
2	1	79.5	13	3	1	fever	1	0	#NULL!	120	70	102	20	37.5	97	4	Urinary tract infection, site not specified	2	4	0	9063	4	0
1	2	80	9	2	1	acute dyspnea	3	0	#NULL!	측불	측불	측불	측불	측불		1	Acute exacerbation of idiopathic pulmonary fibrosis	2	1	0	257	3.91667	0
1	2	80	6	2	1	general weakness	2	0	#NULL!	116	77	64	20	36		3	Muscle weakness other	1	3	0	327	17.3667	0
2	2	80.2	10	4	1	mental change	1	0	#NULL!	150	90	64	20	36.4	92	2	Cerebral infarction due to unspecified occlusion or stenosis of middle cerebral artery	2	2	0	401	3	0
2	2	80.2	3	2	2	mental change	3	0	#NULL!	140	100	110	24	36.6	95	2	Traumatic subdural hemorrhage without open intracranial wound	2	2	0	228	2	0
2	1	80.2	8	2	1	general weakness	1	0	#NULL!	130	80	79	20	36.0	98	3	Type 2 diabetes mellitus, with hypoglycemia	2	3	0	200	4	0
2	1	80.3	4	4	1	Convulsion	1	0	#NULL!	130	100	63	20	36.0	98	3	Cerebrovascular accident NOS	2	3	0	8746	4	0
2	1	80.9	5	4	1	left motor weakness	1	0	#NULL!	180	100	90	20	36.0	99	2	Other intracerebral haemorrhage	5	2	0	176	2	0
1	2	81	1	3	1	Numbness, Arm	1	0	#NULL!	121	68	95	20	38.4		3	Fever	1	3	0	319	6.58333	0
1	2	81	7	2	1	syncope	1	0	#NULL!	156	76	75	16	36.3		2	Syncope	1	2	0	269	4.26667	0
1	1	81	6	2	1	hypoglycemic symptom	1	0	#NULL!	205	100	76	20	36		2	Hypoglycemia	1	2	0	253	5.85	0
1	2	81	4	2	1	epistaxis	1	0	#NULL!	130	76	60	20	36.5		3	Epistaxis	1	3	0	110	8.38333	0
2	1	81.1	2	4	1	dyspnea	3	0	#NULL!	100	60	100	24	36.4	94	3	Dyspnoea	2	3	0	9541	4	0
2	2	81.3	6	3	1	Low abd. pain	1	0	#NULL!	130	80	96	20	36.6	97	4	Hyperplasia of prostate with obstruction	1	4	0	7955	4	0
2	1	81.7	5	2	1	nasal bleeding	1	0	#NULL!	120	80	72	20	36.0	97	4	Epistaxis	1	4	0	398	1	0
1	1	82	8	3	1	다리 차가움	1	0	#NULL!	127	62	79	16	36		2	Atherosclerosis obliterans, limb	2	2	0	242	9.26667	0
1	1	82	6	6	1	perm cath. malfunction	1	0	#NULL!	130	60	67	18	36.2		4	Percutaneous catheter problem	1	4	0	0.498866	5	0
2	2	82	12	2	2	syncope	1	0	#NULL!	100	60	64	20	36.4	99	3	Communicationg hydrocephalus	1	3	0	394	3	0
2	1	82.6	7	4	1	fever	1	0	#NULL!	140	90	92	20	37.6	96	4	Fever, unspecified	2	4	0	9963	2	0
2	2	82.7	6	4	1	dyspnea	1	0	#NULL!	120	70	72	20	36.4	96	3	Pneumonia, unspecified	1	3	0	9488	1	0
1	2	83	11	2	1	dyspnea	1	0	#NULL!	124	75	100	24	36		3	Small cell lung cancer unspecified side	1	3	0	504	5.96667	0
1	1	83	10	3	1	acute dyspnea	1	0	#NULL!	146	66	64	22	37		3	Influenza	1	3	0	337	11.7333	0
2	1	83.2	5	2	1	mental change	1	0	#NULL!	150	100	84	20	36.8	97	1	Hypo-osmolality and hyponatraemia	2	1	0	10728	2	0
2	2	83.5	7	2	1	dyspnea	1	0	#NULL!	180	80	72	20	36.0	99	3	Cough with dyspnea	1	3	0	698919	2	0
2	1	84.1	10	2	1	hematemesis	1	0	#NULL!	150	100	100	20	36.6	96	3	Gastrointestinal haemorrhage, unspecified	2	3	0	488	2	0
2	1	85.7	8	3	1	fever	1	0	#NULL!	140	80	50	20	36.3	95	4	fever of unknown origin	2	4	0	73	4	0
2	1	85.9	9	3	1	dysarthria	2	0	#NULL!	90	60	78	20	36.4	90	3	Hypokalaemia	2	3	0	491	4	0
1	1	86	13	6	1	dyspnea	1	0	#NULL!	124	60	77	24	36.4		3	Pneumonia	2	3	0	382	6.88333	0
1	1	86	7	3	1	dizziness	1	0	#NULL!	213	91	78	16	37.1		3	Dizziness	1	3	0	436	8.38333	0
1	2	86	6	2	1	dizziness	1	0	#NULL!	149	64	50	16	37.2		3	Dizziness	1	3	0	141	4.4	0
2	1	86.1	11	3	1	watery diarrhea	1	0	#NULL!	110	70	80	20	36.2	99	3	Infectious diarrhoea NOS	2	3	0	528	4	0
1	2	87	7	3	2	hand laceration	1	0	#NULL!	146	86	71	16	36.5		4	Laceration of hand	1	4	0	50	5.75	0
2	2	87.8	8	4	1	dyspnea	1	0	#NULL!	130	80	88	24	36.5	95	3	Other acute renal failure	2	3	0	989	3	0
2	2	87.9	6	4	1	Convulsion	2	0	#NULL!	150	90	95	20	36.2	98	3	(Seizure) Convulsive NOS	2	3	0	889	1	0
1	1	88	8	2	1	dysarthria	1	0	#NULL!	150	66	68	16	36.7		3	Dysarthria	7	3	0	418	10.5167	0
2	1	88.5	10	4	1	melena	1	0	#NULL!	70	40	82	20	36.3	97	2	Gastrointestinal haemorrhage, unspecified	2	2	0	9485	2	0
1	2	91	11	6	1	medication	1	0	#NULL!	131	76	62	18	36.5		5	Benign prostatic hyperplasia with obstruction	1	5	0	80	6.3	0
1	2	93	12	1	1	dizziness	1	0	#NULL!	121	70	76	18	36.6		3	Dizziness	1	3	0	0.346655	15	0
1	1	95	9	7	1	Hyperkalemia (disorder)	1	0	#NULL!	137	71	58	18	36.8		3	Ascites	1	3	0	0.293912	16	0
2	2	95.8	7	4	1	general weakness	1	0	#NULL!	90	60	68	20	36.2	91	2	Pericardial effusion (noninflammatory)	2	2	0	20076	4	0
2	1	16.2	6	3	1	nausea	1	1	3	110	60	102	22	36.8	97	4	Unspecified abdominal pain	2	4	0	8961	2	0
2	1	41	5	3	2	Open Wound	1	1	3	120	80	74	20	36.3	98	3	Superficial injury of face NOS, contusion	1	3	0	117	4	0
2	2	49.7	3	3	1	upper abdominal pain	1	1	3	120	80	84	20	36.4	97	4	Unspecified abdominal pain	1	4	0	410	3	0
2	1	66.5	10	4	1	ant. chest pain	1	1	3	100	60	80	20	36.0	94	2	Unstable angina	1	2	0	802	3	0
2	1	80.4	6	3	1	ant. chest pain	1	1	3	150	90	108	24	36.2	98	2	Unstable angina	1	2	0	578	1	0
1	1	47	15	3	1	Drug Allergy	1	0	#NULL!	122	70	90	20	37.6		5	Angioedema	1	5	0	120	11.4167	0
2	1	64.2	8	3	1	dyspnea	1	0	#NULL!	110	80	75	20	36.3	98	3	Asthma, unspecified	2	3	0	9959	4	0
2	2	35.2	12	3	2	Open Wound	1	1	2	120	80	80	20	36.2	98	4	Open wound of finger(s), NOS	5	4	0	223	3	0
2	2	40.1	8	3	1	For IV injection	1	1	2	110	70	99	20	36.0	98	5	Polyneuropathy in neoplastic disease (C00-D48+)	1	5	0	54	2	0
2	2	48.6	6	2	1	ant. chest pain	1	1	2	150	90	92	20	36.2	98	2	Ischaemic chest pain	2	2	0	1591	2	0
2	2	69.5	3	1	2	Open Wound	1	1	2	110	70	80	18	36.6	98	4	Open wound of other parts of head, face	1	4	0	274	3	0
2	2	24.1	12	3	1	ant. chest pain	1	1	3	140	90	102	20	36.3	96	4	Ischaemic chest pain	1	4	0	526	2	0
2	2	24.6	10	3	2	lip laceration	1	1	3	110	70	84	20	36.0	97	5	Open wound of lip	1	5	0	98	2	0
2	1	26.8	11	3	2	ocular pain, Rt.	1	1	3	120	70	78	20	36.2	96	4	Corneal abrasion	1	4	0	72	2	0
2	1	29.3	12	3	1	right lower abdominal pain	1	1	3	110	70	80	20	36.1	98	4	Unspecified abdominal pain	1	4	0	755	5	0
2	1	31.7	12	3	1	abd pain	1	1	3	110	36.	100	24	36.5	100	4	Maternal care for cervical incompetence, less than 22 weeks pregnant	1	4	0	182	3	0
2	1	36.4	8	3	1	Vaginal Bleeding	1	1	3	120	80	80	20	36.4	98	4	Ectopic pregnancy, unspecified	1	4	0	477	4	0
2	2	48.1	5	3	2	eye pain left eye	1	1	3	110	70	66	20	36.1	100	4	Open wound of other parts of head, face	1	4	0	8100	2	0
2	2	50.4	6	2	1	Rt. flank pain	1	1	3	150	100	72	20	36.3	98	4	Ureteric stone	1	4	0	766	3	0
2	2	50.7	17	3	1	ant. chest pain	1	1	3	140	100	80	20	36.4	98	2	Unstable angina	2	2	0	362	3	0
2	1	52.3	12	3	1	headache	1	1	3	120	80	80	20	36.1	98	4	Cerebral infarction, unspecified	2	4	0	789	4	0
2	1	68.8	11	3	1	dyspnea	1	1	3	140	80	98	20	36.7	96	3	Adrenocortical insufficiency NOS	1	3	0	20821	5	0
2	2	73.5	12	3	1	ant. chest pain	1	1	3	140	90	80	20	36.0	98	2	Unstable angina	2	2	0	301	2	0
2	2	77.1	12	3	1	dyspnea	1	1	3	110	70	65	20	36.5	95	4	Heart failure, unspecified	2	4	0	10254	4	0
2	1	81.7	7	3	1	epigastric pain	1	1	3	150	90	94	20	36.5	99	4	Unspecified abdominal pain	1	4	0	8109	3	0
2	1	85.5	11	3	1	Pain, Abdomen	1	1	3	100	60	76	20	36.4	100	4	Upper abdominal pain, unspecified	2	4	0	10010	2	0
2	1	30	10	4	1	Vaginal Bleeding	1	1	4	120	80	80	20	36.0	98	3	Spontaneous preterm labour, 22 weeks or more and less than 34weeks pregnagnt	2	3	0	59	4	0
2	1	31.1	7	4	1	Abdominal pain (finding)	1	1	4	100	60	100	20	36.3	98	3	Preterm labour without delivery, 22 weeks or more and less than 34weeks pregnant	2	3	0	123	4	0
2	2	48.5	4	3	2	oral bleeding	1	1	4	120	70	78	20	36.6	98	4	Traumatic secondary and recurrent haemorrhage	1	4	0	188	3	0
2	1	54.9	6	4	2	post neck pain	1	1	4	130	80	86	20	36.2	96	2	Closed fracture of second cervical vertebra	2	2	0	399	3	0
2	1	69.1	8	3	1	Lt flank pain	1	1	4	120	80	80	20	36.0	98	3	Unspecified abdominal pain	1	3	0	343	4	0
2	1	77.5	6	3	1	ocular pain, both	1	1	4	130	80	96	20	36.4	98	4	Ocular pain	1	4	0	107	2	0
2	2	81.7	13	3	2	ocular pain, Lt.	1	1	4	130	80	82	20	36.3	96	4	Burn of cornea and conjunctival sac	1	4	0	180	3	0
2	2	20.9	4	3	2	lip laceration	1	1	5	110	70	76	20	36.6	98	4	Open wound of lip and oral cavity, part unspecified	1	4	0	747	2	0
2	2	35.6	8	3	2	decerased visual acuity	1	1	6	130	80	64	20	36.3	99	4	Traumatic hyphaema	1	4	0	182	3	0
2	2	65.6	17	4	2	ant. chest pain	1	1	6	측불	측불	114	24	36.2	96	2	Contusion of abdomen wall	7	2	0	36	3	0
2	1	19.3	6	3	2	Foreign body in throat	1	0	#NULL!	120	80	68	20	36.4	98	5	Swallowed foreign body NOS	1	5	0	187	2	0
2	1	22	9	3	1	swelling	1	0	#NULL!	110	80	90	20	36.1	99	4	Submandibular abscess	2	4	0	709510	3	0
2	1	27.5	11	3	1	Vaginal Bleeding	1	0	#NULL!	100	60	110	20	36.1	100	3	Threatened abortion	1	3	0	375	5	0
2	2	34.8	4	4	1	fever	1	0	#NULL!	110	60	76	20	37.3	98	4	Viral infection, unspecified	2	4	0	9520	2	0
2	1	35.6	1	3	1	vaginal discharge	1	0	#NULL!	100	70	69	20	36.3	99	3	Premature rupture of membranes, onset of labor within 24 hours, Unspecified	2	3	0	23	2	0
2	1	47.8	6	1	1	dizziness	1	0	#NULL!	120	80	76	20	36.5	98	3	Dizziness and giddiness	1	3	0	461	1	0
2	2	49.4	5	3	1	abdomen distension	1	0	#NULL!	100	60	102	20	36.4	97	5	Cirrhosis (of liver) NOS, unspecified	1	5	0	8056	2	0
2	1	53.5	10	2	1	dizziness	1	0	#NULL!	120	80	80	20	36.0	98	3	Dizziness and giddiness	1	3	0	10302	2	0
2	2	54	5	3	1	behavior change	2	0	#NULL!	110	70	77	20	36.1	96	2	Alcoholic encephalopathy	1	2	0	996	3	0
2	2	57.9	7	3	1	LOC - Loss of consciousness	1	0	#NULL!	130	100	63	20	36.4	98	3	Other syncope and collapse	2	3	0	700875	2	0
2	1	66.9	7	2	1	general weakness	1	0	#NULL!	110	70	80	20	36.0	98	3	Spondylopathy in other infectious and parasitic diseases classified elsewhere, lumbar region	2	3	0	10575	2	0
2	1	67.7	12	3	1	Amnesia	1	0	#NULL!	130	90	64	20	36.0	96	3	Transient global amnesia	1	3	0	9169	3	0
2	2	68.9	12	2	1	epistaxis	1	0	#NULL!	140	100	96	20	36.1	96	3	Epistaxis	1	3	0	196	5	0
2	2	69.2	5	2	1	dizziness	1	0	#NULL!	150	90	68	20	36.8	98	3	Cerebrovascular accident NOS	2	3	0	596	3	0
2	1	76	8	2	1	syncope	1	0	#NULL!	130	80	71	20	36.3	100	2	Cerebral infarction, unspecified	2	2	0	481	2	0
2	2	77.8	8	4	1	G/W-General weakness	1	0	#NULL!	80	50	74	20	36.5	95	2	Ventricular tachycardia	2	2	0	589	3	0
2	2	78.9	5	2	1	mental change	1	0	#NULL!	120	80	86	22	36.4	95	2	Cerebral infarction due to unspecified occlusion or stenosis of middle cerebral artery	2	2	0	1995	3	0
2	2	80.8	2	3	1	dysuria	1	0	#NULL!	120	80	94	20	36.4	97	4	Dysuria	1	4	0	1000	2	0
2	2	80.9	17	2	1	dizziness	1	0	#NULL!	130	90	80	20	36.2	99	3	Dizziness and giddiness	1	3	0	310	4	0
2	1	81	2	2	2	Sensory, Decreased	1	0	#NULL!	170	100	78	20	36.6	98	3	Cord compression, unspecified	7	3	0	475	5	0
2	2	86.9	8	4	1	orthopnea	1	0	#NULL!	150	80	62	20	36.2	98	3	Dyspnoea	2	3	0	887	2	0
