# Supplementary material for: Triage accuracy and causes of mistriage using the Korean Triage and Acuity Scale
Source: PLoS One. 2019 Sep 6;14(9):e0216972. doi: 10.1371/journal.pone.0216972 (PMC6730846; doi:10.1371/journal.pone.0216972)
Supplement: S2 Appendix — (XLSX) [file pone.0216972.s002.xlsx]

## Sheet: coding sheet
Group	1: Local ED / 2: Regional ED
Sex	1: Female / 2: Male
Age	Age (Years)
Patients number per hour	Patients number/hous
Arrival mode	1: Walking / 2: 119 use / 3: Private car / 4: Private ambulance / 5: Public transfotation (Police ets) /6: Wheelchair / 7: Others
Injury	1: Non-injury / 2: Injury
Mental	1: Alert / 2: Verval response / 3: Pain response / 4: Unconciousness
Pain	1: Pain / 2: Non-pain
NRS_pain	Numeric rating scales of pain
SBP	Systolid blood pressure
DBP	Diastolic blood pressure
HR	Heart rate
RR	Respiration rate
BT	Body temperature
Saturation	Saturation to use pulse oxmeter
KTAS_RN	KTAS result of nuses in ED
Disposition	1: Discharge / 2: Ward admission / 3: ICU admission / 4: AMA discharge / 5: Transfer / 6: Death / 7: OP fom ED
KTAS_expert	KTAS result of experts
Error_group	1: Vital sign / 2: Physical exam / 3: Psychatric /4: Pain / 5: Mental / 6: Underlying disease / 7: Medical records of other ED / 8: On set / 9: Others
Length of stay_min	Length of stay (minutes)
KTAS duration_min	KTAS duration (minutes)
Mistriage	0: Correct / 1: Over triage / 2: Under triage
